# Supplementary material for: Predictive data-driven modeling of C-terminal tyrosine function in the EGFR signaling network
Source: Life Sci Alliance. 2023 May 11;6(8):e202201466. doi: 10.26508/lsa.202201466 (PMC10176108; doi:10.26508/lsa.202201466)
Supplement: Supplementary file 1 [file LSA-2022-01466_TableS1.xlsx]

## Sheet: All_Replicates
peptide-phosphosite	Master Protein Descriptions	wt-0	wt-30	wt-1	wt-2	wt-5	845F-0	845F-30	845F-1	845F-2	845F-5	992F-0	992F-30	992F-1	992F-2	992F-5	1045f-0	1045f-30	1045f-1	1045f-2	1045f-5	1068F-0	1068F-30	1068F-1	1068F-2	1068F-5	1148F-0	1148F-30	1148F-1	1148F-2	1148F-5	1173F-0	1173F-30	1173F-1	1173F-2	1173F-5	DY5-0	DY5-30	DY5-1	DY5-2	DY5-5	DY6-0	DY6-30	DY6-1	DY6-2	DY6-5
aVLyADyRAPGPTR-2	Kin of IRRE-like protein 1 OS=Mus musculus OX=10090 GN=Kirrel1 PE=1 SV=1	0	0.0783057	0.106412	-0.0706075	0.317128	0	0.409994	0.132248	0.0279475	0.396043	0	-0.0522151	-0.105596	-0.299865	0.484345	0	0.409567	-0.145123	-0.195693	0.0484443	0	0.464312	0.0677497	0.0645106	0.719624	0	0.121703	0.013584	-0.235992	0.561659	0	0.130673	0.0705543	-0.0524296	0.602996	0	-0.121848	-0.481206	-0.554631	0.196004	0	-0.0421467	-0.318286	-0.604534	0.246354
sHyADVDPENQNFLLESNLGkk-1	Sodium-coupled neutral amino acid transporter 2 OS=Mus musculus OX=10090 GN=Slc38a2 PE=1 SV=1	0	0.160985	0.0474019	0.446559	0.311629	0	0.6026	-0.304178	0.529227	0.51627	0	-0.296972	-0.402636	0.0934936	0.613926	0	0.220556	-0.542084	-0.0788529	-0.120988	0	0.456024	-0.303945	0.324949	0.985403	0	-0.184379	-0.694678	-0.259734	0.126131	0	-0.0568298	-0.333319	-0.0306011	0.48504	0	-0.14986	-1.11664	-0.551957	-0.198173	0	-0.232727	-0.534086	-0.206886	0.173927
sSGSGSSmADERVDyVVVDQQk-1	GRB2-associated-binding protein 1 OS=Mus musculus OX=10090 GN=Gab1 PE=1 SV=2	0	2.73778	3.13777	3.43572	3.28619	0	2.77956	3.61214	3.71055	3.84808	0	2.52484	2.97789	2.84107	3.02446	0	2.23986	3.0829	2.38312	2.6622	0	2.60195	2.78761	2.82971	2.92032	0	3.39187	3.83736	3.66228	3.87297	0	2.71267	2.90175	2.85831	3.16586	0	2.41129	3.0386	3.23878	3.40956	0	1.98579	3.14058	3.28931	3.57933
vLEDDPEATyTTSGGkIPIR-1	Ephrin type-A receptor 2 OS=Mus musculus OX=10090 GN=Epha2 PE=1 SV=3	0	0.178059	0.368329	0.48424	-0.118441	0	0.630128	0.27347	0.53602	0.119483	0	-0.300609	-0.178715	-0.184682	-0.114335	0	0.0306467	0.0620719	-0.0539113	-0.552194	0	0.193277	0.0315506	0.232744	0.260653	0	-0.0909493	-0.364014	-0.314027	-0.253854	0	0.0716954	0.0187802	-0.00775331	0.0551735	0	-0.139175	-0.723042	-0.467422	-0.657176	0	-0.286954	-0.355987	-0.356738	-0.340405
tLEPVkPPTVPNDyMTSPAR-1	Abl interactor 1 OS=Mus musculus OX=10090 GN=Abi1 PE=1 SV=3	0	0.964685	1.14362	1.53486	1.51308	0	0.586637	0.964906	1.09623	1.17199	0	0.79289	0.876985	1.17399	1.44701	0	1.53834	2.22184	1.91982	2.31845	0	1.39562	1.46973	1.5335	1.68378	0	1.50196	1.53966	1.49699	1.85502	0	1.34546	1.35605	1.52241	1.83008	0	0.762327	1.22337	1.60917	1.40973	0	0.453021	1.2443	1.34909	1.41983
eRDyAEIQDFHR-1	Partitioning defective 3 homolog OS=Mus musculus OX=10090 GN=Pard3 PE=1 SV=2	0	-0.00309983	-0.180654	0.0836699	0.194308	0	0.335299	0.229898	0.30303	0.425265	0	0.285627	-0.00759485	0.131627	0.26147	0	-0.0052874	-0.0220414	0.0516434	0.211072	0	0.150992	-0.318841	-0.0526779	0.103046	0	0.197963	-0.0761596	0.129496	0.272922	0	-0.0499048	-0.102881	0.124469	0.272264	0	-0.192769	-0.363128	-0.11295	-0.0913827	0	-0.174491	-0.154416	-0.115547	-0.0349464
gSHQISLDNPDyQQDFFPk-1	Epidermal growth factor receptor OS=Homo sapiens OX=9606 GN=EGFR PE=1 SV=2	0	1.95246	1.9692	2.65234	2.55301	0	1.75865	2.12089	2.22977	2.26995	0	1.94149	2.31753	2.82999	3.13514	0	2.0833	1.9931	2.46424	2.53422	0	1.73992	2.4466	2.56848	2.72382	0	1.40464	1.99914	1.47141	1.42746	0	1.72299	2.26489	2.58126	2.85958	0	1.467	1.55699	1.55847	1.41094	0	1.39291	1.75456	1.69683	1.81094
nTEFyHIPTHSDASk-1	PDZ and LIM domain protein 5 OS=Mus musculus OX=10090 GN=Pdlim5 PE=1 SV=4	0	0.65608	0.96903	1.53431	1.46321	0	0.377768	0.599721	0.884681	0.735025	0	1.09481	1.42067	2.07691	2.41324	0	1.21861	1.82	2.31024	2.50509	0	0.849466	1.07889	1.44884	1.82318	0	1.17591	1.07728	1.55768	1.83224	0	0.978626	1.03389	1.58	1.86391	0	0.3309	0.618094	0.790424	1.5064	0	0.43862	0.895791	1.09483	1.54728
kADGPRPSLDyVELSPLAPSSPQR-1	TRIO and F-actin-binding protein OS=Mus musculus OX=10090 GN=Triobp PE=1 SV=3	0	1.77387	2.50452	4.0684	4.53549	0	1.66266	1.75538	2.37844	3.03858	0	1.79355	1.86712	3.14789	4.02346	0	2.03963	3.06801	4.2165	4.90077	0	2.30887	2.66091	3.59661	4.45269	0	3.05636	3.22327	3.97909	5.15105	0	2.78624	2.85458	3.94193	5.05953	0	1.17358	2.1183	2.79692	4.14588	0	1.50799	1.71265	2.95131	4.37969
gDkQVEyLDLDLDSGk-1	GRB2-associated-binding protein 1 OS=Mus musculus OX=10090 GN=Gab1 PE=1 SV=2	0	3.34358	3.49557	4.28289	3.97868	0	3.48449	3.8907	4.64656	4.7463	0	3.65801	3.5819	4.11152	4.33988	0	3.09345	3.52558	3.65838	3.80046	0	3.19916	3.16465	3.66294	3.87148	0	4.10406	4.06113	4.66024	4.80274	0	3.85169	3.7114	4.30437	4.48085	0	2.85995	3.15846	3.86164	4.01517	0	2.817	3.47525	4.23106	4.20624
fSYTSQHsDYGQR-1	Kin of IRRE-like protein 1 OS=Mus musculus OX=10090 GN=Kirrel1 PE=1 SV=1	0	-0.0446317	0.148432	-0.101678	-0.174032	0	0.450211	0.296482	0.734765	0.187704	0	-0.0421429	0.357585	0.410444	0.560025	0	0.00761938	-0.397418	0.0325443	-0.194647	0	0.29506	0.19605	0.669689	0.751752	0	-0.108279	-0.172931	0.298521	0.306649	0	0.131038	0.0744663	0.496244	0.0895283	0	-0.548392	-0.601119	-0.745323	-0.413071	0	-0.0278172	-0.211878	-0.293671	0.0254638
eAGFSySHTGLSNR-1	Phosphatidylinositol 4,5-bisphosphate 3-kinase catalytic subunit alpha isoform OS=Mus musculus OX=10090 GN=Pik3ca PE=1 SV=2	0	1.63125	2.43888	2.55281	1.93871	0	1.34501	1.56929	2.33223	1.35151	0	1.63744	2.08503	2.31738	2.26103	0	1.70621	2.36763	2.55519	2.39598	0	2.31949	2.38288	2.91193	2.81365	0	2.12026	1.93926	2.72735	2.57564	0	2.10163	2.05979	2.75533	2.3233	0	0.52965	1.19021	1.61448	1.18394	0	0.547215	1.26519	1.61603	1.31181
acSVEELyAVPPDADTTk-1	Inactive tyrosine-protein kinase PEAK1 OS=Mus musculus OX=10090 GN=Peak1 PE=1 SV=4	0	0.567355	0.858487	0.971442	1.43588	0	0.331616	0.37271	0.576035	0.753652	0	-0.444734	-0.473747	-0.0439764	0.448944	0	0.932815	1.8013	1.40022	2.4655	0	0.817435	0.813269	1.15741	1.65879	0	0.922225	0.833119	0.974732	1.6765	0	0.676917	0.515663	0.814321	1.27039	0	1.12441	1.41805	1.77781	2.09243	0	0.889421	1.31648	1.43838	1.83547
sFLDSGyR-1	Vinculin OS=Mus musculus OX=10090 GN=Vcl PE=1 SV=4	0	0.029806	0.0101079	-0.284008	0.0395152	0	-0.066811	0.0130746	-0.0281468	0.0879921	0	-0.0224794	-0.540361	-0.020865	-0.0274151	0	-0.121274	0.0543055	0.0225677	0.154604	0	-0.0802904	-0.0504293	0.112114	0.0876277	0	-0.146077	-0.0410421	0.180047	0.312066	0	0.0177403	-0.184241	-0.0305371	-0.0646324	0	-0.128842	0.046424	-0.103674	0.136505	0	0.140143	0.188228	0.142524	0.185801
tAcTNFmMTPyVVTR-1	Mitogen-activated protein kinase 9 OS=Mus musculus OX=10090 GN=Mapk9 PE=1 SV=2	0	0.626936	-0.468974	0.671709	0.942356	0	0.846803	0.279462	1.03821	0.991598	0	-0.267279	-0.888129	-0.124408	-0.0400614	0	0.687946	1.17524	1.52399	1.05561	0	0.7729	0.0566416	0.990469	1.18456	0	0.789009	0.304327	0.848561	0.963179	0	0.525239	-0.172714	0.632503	1.06346	0	0.799488	0.554294	1.34089	1.46523	0	0.269731	0.083338	0.72247	1.05682
gFSSDTALySQVQk-1	Docking protein 1 OS=Mus musculus OX=10090 GN=Dok1 PE=1 SV=2	0	1.29136	1.37286	2.12283	1.73307	0	0.693722	0.943002	1.18652	1.04389	0	0.670341	0.633548	1.39343	1.41488	0	1.4407	2.06691	2.21909	2.03293	0	0.970747	1.088	1.57009	1.57602	0	1.54273	1.35112	1.77904	1.80932	0	1.35359	1.22244	1.86146	1.81171	0	0.561416	0.920242	1.53273	1.17507	0	0.443662	0.915279	1.24238	1.20275
lkEEGYELPYNPAtDDYAVPPPR-1	Docking protein 1 OS=Mus musculus OX=10090 GN=Dok1 PE=1 SV=2	0	1.73776	2.10302	2.41084	1.45869	0	1.15297	1.47778	1.68641	0.876853	0	1.595	1.56646	1.96293	1.00718	0	1.7486	2.79173	2.59352	1.64582	0	2.03047	2.23731	2.56221	1.79545	0	2.29057	2.25742	2.42497	1.648	0	2.11999	2.06686	2.32843	1.35685	0	0.968013	1.49186	1.83448	1.08588	0	0.962132	1.45195	1.64218	0.900856
dSNPyATLPR-1	Girdin OS=Mus musculus OX=10090 GN=Ccdc88a PE=1 SV=2	0	0.994436	1.39223	1.83131	2.79302	0	0.367975	0.418449	0.385607	1.03371	0	0.591784	0.879054	1.48937	2.61401	0	1.18254	2.14319	2.66426	3.72683	0	1.64749	2.13053	2.49419	3.62476	0	1.22711	1.32533	1.91384	3.2391	0	1.2868	1.54601	1.75859	2.90268	0	0.783279	1.32974	1.6186	3.16368	0	1.1401	1.62118	1.89016	3.13684
nyVTPVNR-1	Growth factor receptor-bound protein 2 OS=Mus musculus OX=10090 GN=Grb2 PE=1 SV=1	0	0.255421	0.461969	1.0997	1.54087	0	0.456384	0.341927	0.397078	0.804745	0	0.178486	0.508518	0.971872	1.6805	0	0.211974	0.438475	0.617316	1.09115	0	0.554027	0.475053	0.976427	1.71259	0	0.389201	0.408483	0.851241	1.65166	0	0.483447	0.483354	0.862847	1.7209	0	0.20459	0.332418	0.675041	1.44171	0	0.28926	0.339116	0.351069	0.966893
tHAVSVSETDDyAEIIDEEDTYTMPSTR-1	Focal adhesion kinase 1 OS=Mus musculus OX=10090 GN=Ptk2 PE=1 SV=4	0	0.511622	0.430609	0.544943	0.138658	0	0.577563	0.441636	0.634169	0.36868	0	-0.188675	-0.240028	-0.241571	-0.360206	0	0.439002	1.48422	0.376429	-0.0307699	0	0.603447	0.429676	0.591332	0.43649	0	0.552075	0.367937	0.477035	0.385419	0	0.42875	0.27318	0.447689	0.171145	0	0.747941	0.504176	0.84877	0.445031	0	0.442047	0.564559	0.473321	0.356253
aVLyADYR-1	Kin of IRRE-like protein 1 OS=Mus musculus OX=10090 GN=Kirrel1 PE=1 SV=1	0	0.010216	-0.00265948	0.0582388	0.06133	0	0.0577202	0.232959	0.154103	0.260265	0	0.0704458	-0.00324423	0.252694	0.163297	0	0.0563372	0.0119243	0.0877765	0.102568	0	-0.0591346	-0.0669017	-0.00539969	0.0971357	0	0.0637095	0.0805712	0.159906	0.241083	0	-0.0358126	-0.0121734	0.142532	0.0337439	0	-0.00234191	0.0166685	-0.12187	0.0727798	0	0.0470418	0.101965	-0.157619	-0.0529623
yYEPYyAAGPSYGGR-1	Lipoma-preferred partner homolog OS=Mus musculus OX=10090 GN=Lpp PE=1 SV=1	0	0.761198	1.46717	1.80653	1.75909	0	0.603538	0.913868	1.10366	1.36339	0	0.244583	0.424512	0.865472	1.1929	0	1.36318	2.30068	2.59233	2.6374	0	1.06009	1.30356	1.803	2.07134	0	1.20639	1.34661	1.76393	2.15615	0	0.816825	1.05391	1.42924	1.88977	0	0.613867	1.23618	1.5354	1.92952	0	0.610864	1.19401	1.50414	1.92913
sTTTGHLIyk-1	Elongation factor 1-alpha 1 OS=Mus musculus OX=10090 GN=Eef1a1 PE=1 SV=3	0	0.249114	0.517465	0.173059	0.00330949	0	0.577159	0.551811	0.540834	0.356194	0	0.252839	0.468441	0.440863	0.599465	0	0.374389	0.545284	0.331034	0.298596	0	0.592854	0.574197	0.663598	0.823048	0	0.226694	0.0752186	0.302863	0.306977	0	0.402447	0.453583	0.427192	0.328036	0	0.142289	0.0348176	-0.193551	0.0760864	0	0.43761	0.474181	0.0914416	0.537336
nPGNQAAyEHFETmk-1	Vinculin OS=Mus musculus OX=10090 GN=Vcl PE=1 SV=4	0	-0.0963832	-0.407628	-0.114401	0.109357	0	-0.247182	0.0731425	0.394983	0.374377	0	-0.266076	-1.10659	0.125504	-0.154075	0	-0.207164	0.486322	0.169508	0.307074	0	-0.0851784	0.149227	0.253162	0.339957	0	-0.0032223	0.3576	0.684393	0.648047	0	0.0572983	0.0659251	0.242451	0.0362197	0	-0.240049	0.0761152	0.440701	0.292374	0	0.0323942	0.359655	0.602666	0.237535
qHyIDLk-1	Nucleoside diphosphate kinase B OS=Mus musculus OX=10090 GN=Nme2 PE=1 SV=1	0	0.221789	-0.181294	-0.337547	0.20902	0	-0.18042	0.0613458	0.072616	0.45918	0	0.409966	-0.358505	-0.197355	0.0900619	0	0.36743	0.509705	0.170415	0.622336	0	0.115674	-0.289835	-0.109657	0.104853	0	0.203284	0.0864851	0.119357	0.426074	0	-0.11017	-0.478231	-0.249514	-0.00849449	0	0.0998783	0.182182	0.1163	0.474812	0	0.269964	0.533549	0.00366346	-0.15559
tTSVISHTyEEIETESk-1	Inactive tyrosine-protein kinase PEAK1 OS=Mus musculus OX=10090 GN=Peak1 PE=1 SV=4	0	0.874204	1.08079	1.88573	1.87997	0	1.00864	0.79425	1.06751	0.967254	0	0.410283	0.470218	0.906068	1.31887	0	1.38209	2.33336	2.22033	2.46198	0	1.40062	1.38305	2.00157	2.37508	0	1.66205	1.28431	1.78893	2.00891	0	1.2117	0.995611	1.46659	1.57175	0	1.57553	1.87108	2.14285	2.40909	0	1.03112	1.62146	1.88863	1.81923
tPYEAyDPIGk-1	Kin of IRRE-like protein 1 OS=Mus musculus OX=10090 GN=Kirrel1 PE=1 SV=1	0	0.139377	0.0484744	0.302755	0.123539	0	0.238159	0.284083	0.397804	0.371405	0	-0.143704	-0.157453	0.100383	0.0231106	0	0.243101	0.369364	0.18309	0.291	0	0.180132	0.127562	0.261315	0.319233	0	0.218142	0.192897	0.281925	0.412087	0	0.168237	0.157314	0.33222	0.34749	0	0.101872	0.0445672	0.15484	0.292224	0	0.0970943	0.164149	0.0500452	0.244682
rTEGDyLSYR-1	Erbin OS=Mus musculus OX=10090 GN=Erbin PE=1 SV=3	0	1.17671	1.01096	1.44879	1.43752	0	0.519684	1.01831	0.613311	0.578441	0	0.669769	1.19205	1.32253	1.60069	0	1.21529	1.13272	1.23942	1.41134	0	1.13697	1.92885	1.84754	1.86468	0	0.931715	1.58395	1.47463	1.87281	0	0.951803	1.71777	1.52115	1.75773	0	0.78066	1.6424	1.66874	1.80956	0	1.02021	1.37722	1.68257	1.69993
eyFTFPASk-1	Afadin OS=Mus musculus OX=10090 GN=Afdn PE=1 SV=3	0	2.2039	3.00248	3.55194	3.57323	0	1.25225	1.66295	1.92176	2.06923	0	2.16881	2.52358	3.15095	3.41999	0	2.80675	3.86023	4.38558	4.49978	0	3.05672	3.60192	4.11437	4.33156	0	2.97043	3.15139	3.45527	3.9262	0	2.54006	2.82823	3.25129	3.59653	0	2.39032	3.31579	3.55157	4.04648	0	2.05446	3.0738	3.36518	3.77176
(blank)	Receptor tyrosine-protein kinase erbB-2 OS=Mus musculus OX=10090 GN=Erbb2 PE=1 SV=3;Epidermal growth factor receptor OS=Mus musculus OX=10090 GN=Egfr PE=1 SV=1	0	0.0440308	0.100957	0.0870996	0.18009	0	0.205463	0.256727	0.0530614	0.029555	0	-0.159123	-0.295978	0.20185	0.0711543	0	0.298781	0.293544	0.248823	0.366515	0	0.0783229	-0.121132	0.078011	0.188085	0	0.368781	0.204433	0.375066	0.413006	0	0.0665516	0.178592	0.307185	0.126227	0	0.00422015	0.075955	0.0330989	0.278572	0	0.36605	0.434027	0.248964	0.0847259
yDSRPGGYGYGYGR-1	RNA-binding protein 3 OS=Mus musculus OX=10090 GN=Rbm3 PE=1 SV=1	0	0.947569	1.99153	2.88268	3.04836	0	0.792864	1.10589	1.62446	1.59453	0	1.3731	1.96143	2.84143	3.38704	0	1.44474	2.50745	3.31521	3.55705	0	1.84064	2.36973	3.26849	3.58198	0	1.61401	2.01595	2.75711	3.42692	0	1.4933	1.98576	2.60452	3.15935	0	0.97986	1.79866	2.38586	3.39113	0	0.749388	1.53515	2.45284	3.1126
hYEDGYPGGSDNyGSLSR-1	Catenin delta-1 OS=Mus musculus OX=10090 GN=Ctnnd1 PE=1 SV=2	0	0.659416	1.06364	1.74629	1.83643	0	0.27497	0.25423	0.704208	0.75331	0	-0.182534	-0.169702	0.715805	1.15673	0	1.0581	1.67873	1.87318	2.06119	0	1.35814	1.39524	2.0335	2.31643	0	1.20584	1.14129	1.84813	2.33807	0	0.641094	0.727469	1.21285	1.72392	0	0.412433	0.744899	1.06152	1.57368	0	0.456052	0.905577	1.30484	1.83581
sTLEENAyEDIVGGLPk-1	DENN domain-containing protein 2B OS=Mus musculus OX=10090 GN=Dennd2b PE=1 SV=1	0	0.432435	0.450609	1.04095	0.971651	0	0.258803	0.099614	0.281006	0.706169	0	0.484465	-0.0474048	0.922308	1.13504	0	1.22145	1.9205	1.85011	1.93802	0	1.0598	0.993374	1.54336	1.66391	0	1.20148	0.709612	1.37348	1.57371	0	0.936028	0.656331	1.05444	1.32387	0	1.37495	1.70505	2.06554	2.40288	0	0.44501	0.678333	1.04376	1.2979
sLYSSSPGGAyVTR-1	Vimentin OS=Mus musculus OX=10090 GN=Vim PE=1 SV=3	0	0.353382	0.498044	0.796768	1.19726	0	0.390544	0.365563	0.493938	0.811573	0	0.289484	0.0600965	0.391971	0.905668	0	0.457853	0.832484	0.79499	1.43808	0	0.590932	0.354805	0.728876	1.33081	0	0.634092	0.393021	0.784165	1.48006	0	0.339244	0.181316	0.503502	1.14926	0	0.376652	0.271097	0.460991	1.01542	0	0.22509	0.317361	0.344329	0.960484
vyENVGLMQQQR-1	Tyrosine-protein phosphatase non-receptor type 11 OS=Mus musculus OX=10090 GN=Ptpn11 PE=1 SV=3	0	2.05636	2.24405	2.616	2.50975	0	1.87915	2.48562	2.80184	2.69512	0	2.62613	2.51446	2.78292	2.72135	0	2.35561	3.27484	3.02775	3.11328	0	2.10401	2.27526	2.55142	2.45338	0	2.8991	3.03809	3.0681	2.99983	0	2.70225	2.58427	2.88373	2.77687	0	1.64153	2.39139	2.90468	2.66825	0	0.980828	2.05564	2.44133	2.19952
aSTSDyQVISDR-1	Nucleoporin NUP35 OS=Mus musculus OX=10090 GN=Nup35 PE=1 SV=2	0	0.10936	0.385927	0.71526	0.961845	0	-0.040054	0.344833	0.394103	0.602679	0	-0.129052	0.416699	0.673114	1.23563	0	0.434851	0.812912	1.25915	1.31525	0	0.26679	0.519532	1.03056	1.33369	0	0.386764	0.2661	0.794805	1.54724	0	0.257773	0.462495	0.688092	1.19859	0	0.38496	0.887087	0.923247	1.67881	0	0.0641359	0.719982	0.299251	1.29785
nVPEIAVYPAFETPPQYVLPTyEmAVk-1	Lysosomal-associated transmembrane protein 4A OS=Mus musculus OX=10090 GN=Laptm4a PE=1 SV=1	0	1.25997	0.776894	1.02796	-0.241831	0	-0.0414467	-0.00782285	-0.0434068	-1.39301	0	-0.350459	-0.517047	-0.171562	-0.962982	0	0.86825	0.907213	-0.3497	-0.712387	0	0.574478	1.10291	1.13149	0.040835	0	0.0449968	0.0240079	0.145561	-0.221889	0	0.00408803	-0.192018	0.0684993	-0.931283	0	1.29339	1.30119	1.28155	-0.104262	0	1.43357	1.53761	1.38648	0.0509005
yGAPELEVAR-1	Serine incorporator 5 OS=Mus musculus OX=10090 GN=Serinc5 PE=2 SV=1	0	0.409831	0.411247	0.45402	0.439199	0	0.474467	0.377413	0.688307	0.711059	0	0.241363	-0.136884	0.308214	0.349634	0	0.60045	0.621453	0.649497	0.734486	0	0.648643	0.303872	0.519775	0.763133	0	0.639988	0.507439	0.752559	0.861274	0	0.501533	0.418208	0.673536	0.64913	0	0.529727	0.455661	0.586189	0.633063	0	0.590832	0.552039	0.59204	0.751321
lTDSkEDPIyDEPEGLAPAPPR-1	Docking protein 1 OS=Mus musculus OX=10090 GN=Dok1 PE=1 SV=2	0	1.89802	2.02648	2.64795	2.51833	0	1.01108	1.48083	1.76739	1.78333	0	2.0421	2.17704	2.74129	2.7807	0	2.29257	3.02069	2.90919	3.03409	0	1.79566	2.15455	2.49387	2.44648	0	2.33088	2.48127	2.75925	2.88341	0	2.27259	2.33289	2.77551	2.83243	0	1.36254	1.96501	2.23255	2.26493	0	0.898216	1.42597	1.72118	1.75429
lVyDGIR-1	Catenin alpha-1 OS=Mus musculus OX=10090 GN=Ctnna1 PE=1 SV=1	0	0.133232	0.169536	0.105668	0.418283	0	0.310505	0.462731	0.4798	0.478522	0	-0.0427376	0.0363216	0.222514	0.297214	0	0.13455	0.273109	0.201943	0.403506	0	-0.0792238	0.210667	0.319169	0.299944	0	0.128987	0.175589	0.422585	0.586165	0	0.1177	0.199822	0.319755	0.356113	0	0.0768923	0.122576	0.191009	0.299815	0	0.0171002	0.0881271	0.219241	-0.0352162
dkLNPQSNySEA-1	Neuropilin-1 OS=Mus musculus OX=10090 GN=Nrp1 PE=1 SV=2	0	0.185032	0.375899	0.341729	0.22884	0	0.195149	0.130197	0.19716	0.145991	0	-0.209121	-0.00238346	0.0786303	0.0447729	0	0.173297	0.455599	0.236604	0.102929	0	-0.042094	0.0379655	0.103614	0.331232	0	0.094009	0.11592	0.130252	0.410439	0	0.0962819	0.214676	0.0931693	0.33294	0	0.0214073	-0.0924901	-0.0907353	0.0788863	0	0.064277	-0.0772147	0.0706176	0.106794
sLDNNySTLNER-1	Catenin delta-1 OS=Mus musculus OX=10090 GN=Ctnnd1 PE=1 SV=2	0	1.05061	1.5297	2.01336	1.86532	0	0.720329	0.883411	1.03776	1.03619	0	0.408055	0.63207	1.1798	1.19501	0	1.2012	1.75217	1.96961	1.74917	0	1.67405	1.80623	2.30606	2.28532	0	1.31715	1.33951	1.94625	2.2835	0	1.17177	1.22493	1.64674	1.78302	0	0.538322	0.950007	1.20983	1.44177	0	0.723219	1.20421	1.56743	1.65548
aLELDSNLyR-1	Myosin-9 OS=Mus musculus OX=10090 GN=Myh9 PE=1 SV=4	0	0.20636	0.105155	0.11198	0.252759	0	0.127358	0.0101661	0.249117	0.218934	0	-0.462702	-0.772527	-0.376509	-0.20509	0	0.147499	0.58952	0.421657	0.273432	0	0.184222	-0.0778136	0.193835	0.25715	0	0.233338	0.033209	0.234638	0.361532	0	0.182651	-0.0439493	0.216691	0.250478	0	0.182656	0.0769733	0.243419	0.29935	0	0.337334	0.344798	0.392169	0.195645
dkVTIADDySDPFDAk-1	SH2 domain-containing adapter protein B OS=Mus musculus OX=10090 GN=Shb PE=1 SV=2	0	1.00603	0.951323	0.957309	1.32022	0	0.324376	0.65839	0.561029	0.698103	0	0.35008	0.380868	0.738225	0.73993	0	1.04942	1.73897	1.34732	1.50021	0	1.02899	1.4113	1.60613	1.42648	0	1.19888	1.24513	1.30597	1.42586	0	1.0497	1.15947	1.37667	1.21578	0	0.714129	1.08476	1.21157	1.36825	0	1.10485	1.60497	1.57719	1.17665
rDNEVDGQDyHFVVSR-1	Disks large homolog 3 OS=Mus musculus OX=10090 GN=Dlg3 PE=1 SV=1	0	0.570789	1.26718	1.99299	2.41205	0	0.427494	0.754657	0.89057	1.06326	0	0.379169	0.833391	1.61983	2.20989	0	0.31908	0.925688	1.1911	2.28881	0	1.10127	1.17761	2.04131	2.94609	0	1.00198	0.984949	1.74251	2.49442	0	0.863233	1.01851	1.53217	2.53631	0	0.231575	0.646431	0.895304	2.17346	0	0.353275	0.607825	0.931733	1.83823
vyVTAESR-1	Tyrosine-protein kinase ABL2 OS=Mus musculus OX=10090 GN=Abl2 PE=1 SV=1	0	-0.271158	-0.169093	-0.33344	-0.23205	0	-0.748698	-0.386191	-0.457336	-0.283716	0	-0.37926	-0.504085	0.00574819	-0.304611	0	0.239145	0.176446	0.538892	0.0998405	0	-0.219828	-0.157056	0.163351	-0.125925	0	-0.126952	-0.0623612	0.422452	0.397944	0	-0.168191	-0.20602	0.128079	-0.307573	0	-0.259776	0.0267889	0.210275	0.168635	0	0.00403361	0.0765055	0.385169	-0.0581073
kVYNDGYDDDNyDYIVk-1	Dual specificity tyrosine-phosphorylation-regulated kinase 1A OS=Mus musculus OX=10090 GN=Dyrk1a PE=1 SV=1	0	-0.0213867	-0.273021	0.0672132	0.0750119	0	0.143916	-0.178156	0.226693	0.312571	0	-0.36667	-0.749061	-0.403243	-0.261366	0	0.00404631	0.191041	0.0483562	0.160755	0	-0.0171392	-0.280572	0.11389	0.174954	0	0.187651	-0.189737	0.0631457	0.163044	0	0.0514483	-0.279103	-0.0539796	0.164274	0	0.111766	-0.126541	0.171886	0.279501	0	0.180034	0.00125845	0.160826	0.188138
gRGDyDGIGGR-1	ATP-dependent RNA helicase DDX3X OS=Mus musculus OX=10090 GN=Ddx3x PE=1 SV=3	0	0.471281	1.28119	1.48814	2.39521	0	0.302014	0.86338	0.883452	1.46565	0	0.715249	1.36877	1.80568	2.78294	0	0.872668	1.85853	2.0914	3.19983	0	1.07996	1.39015	2.11508	2.85496	0	0.973438	1.37294	1.84271	3.0388	0	1.0188	1.42556	1.81401	2.63706	0	0.50979	1.44653	1.41071	2.83159	0	0.543966	1.31153	1.70174	2.35284
gLyDLPQEPR-1	Docking protein 1 OS=Mus musculus OX=10090 GN=Dok1 PE=1 SV=2	0	0.668468	1.27421	1.1185	1.19738	0	0.362402	0.54117	0.675558	0.707088	0	-0.51135	-0.297696	0.0697467	0.166839	0	1.00944	2.09469	1.53671	1.60977	0	0.443318	0.746691	0.939606	1.11966	0	0.803754	0.961143	1.05135	1.39787	0	0.586017	0.755928	1.01019	1.09874	0	-0.45413	-0.232191	-0.1835	-0.0301123	0	0.144674	0.482565	0.358592	0.315821
aPASDYGTEPTPSGPSAPGGTDTTSQLSyENYEk-1	Kin of IRRE-like protein 1 OS=Mus musculus OX=10090 GN=Kirrel1 PE=1 SV=1	0	-0.205541	-0.28781	-0.401282	-0.0673041	0	0.00960382	-0.0189876	-0.115008	0.289413	0	-0.723452	-0.782226	-0.649202	-0.569093	0	0.00645494	0.43609	-0.0102132	0.104232	0	-0.0972565	-0.176595	-0.026168	0.115346	0	-0.0909679	-0.291588	-0.142026	0.0835578	0	-0.339599	-0.33058	-0.114	0.033256	0	-0.103915	-0.0981649	-0.00677035	0.0455376	0	-0.0674309	0.114215	-0.215766	0.0912516
ycRPESQEHPEADPGSAAPyLk-1	Signal transducer and activator of transcription 3 OS=Mus musculus OX=10090 GN=Stat3 PE=1 SV=2	0	0.279131	0.175989	0.308771	0.758206	0	0.462018	0.399124	0.480481	0.490766	0	0.299782	0.389927	0.495608	1.13046	0	0.542114	0.984219	1.30345	1.98462	0	0.46372	0.284864	0.520166	0.918324	0	0.307984	0.205027	0.460814	0.940585	0	0.281201	0.231767	0.410534	0.789064	0	0.444509	0.292549	0.222793	0.404192	0	0.516972	0.631754	0.403229	0.640975
eLFDDPSyVNIQNLDk-1	SHC-transforming protein 1 OS=Mus musculus OX=10090 GN=Shc1 PE=1 SV=3	0	1.8028	1.68757	1.94346	1.34711	0	1.56953	1.7462	2.1039	2.13107	0	2.05534	1.93341	2.2794	2.32965	0	1.60836	1.90117	1.38463	1.16021	0	1.85342	1.76782	2.00651	1.96357	0	2.16098	2.00549	2.23079	2.43811	0	2.07873	1.90742	2.20946	2.19965	0	1.78912	2.21562	2.39364	2.44137	0	2.08087	2.62195	2.86989	2.16271
lcDFGSASHVADNDITPyLVSR-1	Serine/threonine-protein kinase PRP4 homolog OS=Mus musculus OX=10090 GN=Prpf4b PE=1 SV=3	0	-0.189982	0.0471567	-0.0818404	-0.473257	0	0.234222	0.258868	0.342649	0.0487577	0	0.157733	0.305249	0.242583	0.30017	0	-0.0618976	-0.0813688	-0.126987	-0.241832	0	0.130726	-0.0173818	0.0259701	0.309284	0	-0.0527063	-0.234319	0.00704911	0.00389777	0	-0.0226956	-0.103256	0.130897	-0.144782	0	-0.233389	-0.34731	-0.332548	-0.216122	0	-0.0833518	-0.10062	-0.194484	-0.0251005
qTSAyNISNSSTFTk-1	Plexin-A1 OS=Mus musculus OX=10090 GN=Plxna1 PE=1 SV=1	0	0.091705	0.334313	0.390202	0.462581	0	0.365378	0.170823	0.381509	0.507462	0	-0.207188	-0.320493	-0.0713768	0.0893492	0	-0.250199	0.370551	-0.00970801	0.338321	0	0.016876	-0.0219234	0.0750389	0.5412	0	0.452114	0.342906	0.46143	0.9133	0	-0.23561	0.130125	0.394685	0.369983	0	-0.0687869	0.147643	0.242239	0.615338	0	0.198037	0.323087	0.156665	0.695896
aLDyYmLR-1	Talin-1 OS=Mus musculus OX=10090 GN=Tln1 PE=1 SV=2	0	0.0644237	-0.220597	0.169613	0.309158	0	-0.0187729	-0.238507	-0.113818	-0.0071358	0	-0.223139	-0.417735	-0.149553	0.0643865	0	0.040156	0.139825	-0.00350479	0.274403	0	0.07555	-0.0336252	-0.053674	0.149048	0	0.258721	-0.0102753	-0.00649609	0.344542	0	0.0149397	-0.200777	-0.093447	0.122842	0	0.163443	0.0803267	0.166799	0.402923	0	0.0260403	0.0317265	-0.00878255	0.252223
sQSSHSyDDSTLPLIDR-1	Catenin delta-1 OS=Mus musculus OX=10090 GN=Ctnnd1 PE=1 SV=2	0	1.0032	2.34262	2.82268	2.85732	0	0.510896	0.515649	1.27522	1.34982	0	0.368256	0.387313	1.33648	2.15633	0	0.920648	2.05958	2.5303	2.36629	0	1.20976	1.9319	2.86385	3.30575	0	1.24555	1.21662	2.1346	2.72063	0	0.584777	1.1316	2.05739	2.38807	0	0.334724	0.363875	1.09037	1.99565	0	0.443711	1.3235	1.83589	2.59717
tLSEVDyAPGPGR-1	Phosphatidylinositol 3,4,5-trisphosphate 5-phosphatase 2 OS=Mus musculus OX=10090 GN=Inppl1 PE=1 SV=1	0	3.36841	3.85809	4.07858	3.95658	0	2.09408	2.38196	2.55768	2.6145	0	2.41912	2.67376	3.0367	3.19103	0	4.18547	4.73464	4.76063	4.78845	0	3.7957	4.05737	4.07543	4.24422	0	3.85301	3.91797	4.09168	4.53319	0	3.11672	3.22394	3.3916	3.63372	0	1.83061	2.70561	2.88335	3.52392	0	1.8586	2.22862	2.56724	3.47928
eGHLmDTLyAQVk-1	Partitioning defective 3 homolog OS=Mus musculus OX=10090 GN=Pard3 PE=1 SV=2	0	-0.289076	-0.0586135	0.30917	0.327604	0	0.0460564	0.0356851	0.205963	0.0767143	0	-0.663648	-0.558112	-0.588779	-0.419837	0	-0.203666	0.488155	0.027314	0.286927	0	0.0753572	0.0656092	0.230834	0.579076	0	0.141086	0.11504	0.181109	0.326884	0	-0.0833554	-0.0219258	-0.0474851	0.170258	0	-0.0106871	0.2281	0.478361	0.439431	0	-0.135249	0.0546802	0.0928184	0.220982
nEEENIySVPHDSTQGk-1	Rho GTPase-activating protein 35 OS=Mus musculus OX=10090 GN=Arhgap35 PE=1 SV=3	0	-0.306891	0.518653	0.182073	0.258959	0	0.339037	0.264485	0.917678	0.326056	0	-0.143641	0.244593	0.476807	0.674541	0	-0.0896184	-0.206447	0.433301	0.381883	0	0.324136	0.174025	0.758843	1.15718	0	-0.0722532	-0.120741	0.452375	0.568174	0	0.196278	0.044532	0.582154	0.335382	0	-1.00164	-1.1205	-0.961535	-0.685285	0	0.0234347	-0.142935	0.133654	0.380056
dIMHDSNyVSk-1	Platelet-derived growth factor receptor alpha OS=Mus musculus OX=10090 GN=Pdgfra PE=1 SV=3	0	-0.42576	0.038603	0.0119031	0.0882162	0	0.220886	0.314264	1.04979	0.50347	0	-0.335466	0.0907963	0.286646	0.30825	0	-0.277512	-0.328388	0.274801	0.318206	0	0.111255	0.0306954	0.651907	1.00048	0	-0.241541	-0.233655	0.540426	0.426729	0	-0.0125448	-0.183624	0.648141	0.0799829	0	-1.00446	-0.975216	-0.765881	-0.597668	0	-0.20986	-0.0935234	-0.23086	0.0194879
yQEVWTSSTSPR-1	Inactive tyrosine-protein kinase PEAK1 OS=Mus musculus OX=10090 GN=Peak1 PE=1 SV=4	0	0.140865	0.175667	0.62565	1.05379	0	-0.0417191	-0.0792962	0.253322	0.572123	0	-0.181694	-0.257706	0.298221	0.957879	0	0.236	0.661183	0.755824	1.21824	0	0.364015	0.36783	0.71861	1.19386	0	0.477946	0.296082	0.791302	1.36452	0	0.17071	0.309583	0.877068	1.47013	0	0.327099	0.450885	1.00239	2.02415	0	-0.0179489	0.160401	0.871924	1.39213
lVQSPNSyFmDVk-1	40S ribosomal protein S27-like OS=Mus musculus OX=10090 GN=Rps27l PE=1 SV=3	0	0.382389	-0.108208	0.498454	0.394942	0	0.0877471	0.160169	0.306961	0.300209	0	-0.437938	-0.792227	-0.329269	-0.326182	0	0.157057	0.469135	0.340149	0.399897	0	0.414217	0.0380855	0.490464	0.67768	0	0.352895	0.0936326	0.344108	0.546625	0	0.121068	-0.152431	0.20818	0.36548	0	0.0549402	-0.126514	0.35728	0.404181	0	0.147058	0.151125	0.464156	0.575735
sLSSENyISPR-1	E3 ubiquitin-protein ligase MARCHF7 OS=Mus musculus OX=10090 GN=Marchf7 PE=2 SV=1	0	0.277331	0.151628	0.542039	0.283615	0	0.390347	0.167888	0.294352	0.252258	0	-0.281233	-0.546667	0.0511626	-0.0243329	0	0.470661	0.443818	0.39349	0.393679	0	0.171257	0.170023	0.315713	0.257925	0	-0.0762944	-0.283062	-0.0135627	0.39588	0	0.0670974	0.0594635	0.247897	0.0526308	0	0.365824	0.362572	0.354274	0.653281	0	0.254017	0.127717	0.199821	0.47006
iPEkEPPPPyLPA-1	Lysosomal-associated transmembrane protein 4A OS=Mus musculus OX=10090 GN=Laptm4a PE=1 SV=1	0	0.367616	0.181547	0.327962	0.316878	0	0.371217	0.248887	0.235926	0.301956	0	0.0565934	-0.0186211	0.133033	-0.00868203	0	0.125887	0.728753	0.175769	0.140477	0	0.161459	0.0486424	-0.00705995	0.29082	0	0.235605	0.106003	0.0638662	0.165327	0	0.196981	0.100953	0.0707188	0.19208	0	0.287057	0.169245	0.233538	0.27604	0	0.119289	0.158381	-0.133977	0.0435674
yAHQQPPsPLPVySSSAk-2	Paxillin OS=Mus musculus OX=10090 GN=Pxn PE=1 SV=1	0	0.601632	0.535319	0.813753	0.971312	0	0.545175	0.624189	1.00081	1.59454	0	0.302454	0.10134	0.411472	0.546486	0	0.201093	0.584784	0.385653	0.783066	0	0.470965	0.205746	0.630256	1.01951	0	0.599253	0.391589	0.769802	1.20429	0	0.4335	0.359929	0.742036	1.28908	0	0.29953	0.0927855	0.571998	0.168139	0	0.219697	0.178837	0.379784	0.467902
vTIADDySDPFDAk-1	SH2 domain-containing adapter protein B OS=Mus musculus OX=10090 GN=Shb PE=1 SV=2	0	0.803677	0.715436	0.979845	1.18357	0	0.273839	0.501535	0.536381	0.741491	0	0.31954	0.400577	0.81715	0.833148	0	1.01052	1.65294	1.31792	1.62503	0	1.02428	1.39496	1.64403	1.449	0	1.28983	1.24344	1.5467	1.61236	0	0.842184	0.982499	1.24826	0.960939	0	0.62252	0.885569	1.20605	1.33927	0	0.868562	1.34218	1.49099	1.04382
yVLcPSTAPGPTLSADR-1	Tyrosine-protein kinase receptor UFO OS=Mus musculus OX=10090 GN=Axl PE=1 SV=2	0	0.25122	0.433783	0.181782	0.334457	0	0.245764	0.0726983	0.0889505	0.37883	0	-0.838574	-0.689943	-1.0771	-0.662303	0	0.323649	1.29016	0.498604	0.431679	0	0.347377	0.394686	0.180308	0.61438	0	0.363336	0.425642	0.0319273	0.465995	0	-0.118603	-0.149086	-0.154611	0.000344387	0	0.185479	0.175202	0.121782	0.329735	0	0.209806	0.282432	-0.0590929	0.136593
ecDySIDGINR-1	Talin-2 OS=Mus musculus OX=10090 GN=Tln2 PE=1 SV=3	0	0.227135	-0.104849	-0.0325522	-0.00203596	0	0.347899	-0.113925	0.0757558	0.159863	0	0.208487	-0.268204	-0.251562	-0.0491444	0	0.301572	0.326524	0.0397015	0.172964	0	0.554372	-0.127922	-0.12696	0.156053	0	0.369356	-0.0611082	0.00297419	0.1871	0	0.160047	-0.190688	-0.202401	-0.0696523	0	0.283642	-0.102687	-0.116512	0.194997	0	0.295526	0.0296417	-0.06459	0.0646253
vVQDTyQImk-1	Hepatocyte growth factor-regulated tyrosine kinase substrate OS=Mus musculus OX=10090 GN=Hgs PE=1 SV=2	0	-0.0147785	-0.262155	-0.17103	0.267169	0	-0.23455	-0.0636901	0.206023	0.24126	0	-0.577823	-0.47301	-0.531068	-0.391344	0	-0.13332	0.181898	0.0469212	0.0131456	0	-0.11967	-0.0985369	-0.0121114	-0.272205	0	0.037632	0.0873325	0.338642	0.414182	0	-0.320279	-0.099905	0.116605	-0.209874	0	-0.104177	0.214298	0.545098	0.238781	0	0.0108542	0.350278	0.425823	0.0222792
tPyEAyDPIGk-2	Kin of IRRE-like protein 1 OS=Mus musculus OX=10090 GN=Kirrel1 PE=1 SV=1	0	0.139186	0.147275	0.307626	0.238481	0	0.303029	0.232701	0.47987	0.416131	0	-0.643512	-0.450338	-0.123228	-0.217109	0	0.156373	0.994702	0.233097	0.413291	0	0.376155	0.283074	0.543656	0.536902	0	0.138867	0.106126	0.358377	0.504373	0	0.0658235	-0.0603781	0.279167	0.14714	0	-0.0767369	-0.0174589	0.247065	0.169677	0	0.323866	0.350621	0.437151	0.287798
gySFTTTAER-1	Actin, cytoplasmic 1 OS=Mus musculus OX=10090 GN=Actb PE=1 SV=1	0	0.129073	0.403415	0.294627	0.910487	0	-0.13509	0.153243	0.17873	0.38913	0	-0.105197	0.242434	0.0936307	0.846401	0	0.0518602	0.458722	0.42294	1.28178	0	0.256435	0.439139	0.48264	1.30027	0	0.508227	0.414853	0.614388	1.37475	0	0.391177	0.337836	0.27491	0.886487	0	-0.000648438	0.270672	0.262352	1.19853	0	0.478353	0.482238	0.517202	1.07218
aVcSTyLQSR-1	Homeodomain-interacting protein kinase 1 OS=Mus musculus OX=10090 GN=Hipk1 PE=1 SV=2	0	-0.205328	-0.10789	0.020426	-0.175879	0	-0.251251	-0.198913	-0.171528	-0.112423	0	-0.377805	-0.271015	-0.252716	-0.140088	0	-0.260554	-0.101518	-0.143301	-0.246728	0	-0.0537334	-0.13234	0.0215046	0.0947074	0	-0.163155	-0.149819	-0.0625594	0.0178473	0	-0.0983891	-0.222689	-0.214168	-0.168782	0	0.0402712	-0.0800376	0.00778765	0.104833	0	-0.0714794	-0.0733905	0.0657231	0.0212497
yVDSEGHLYtVPIR-1	Caveolin-1 OS=Mus musculus OX=10090 GN=Cav1 PE=1 SV=1	0	0.336223	0.239086	0.236847	0.644603	0	-0.0934004	0.0802137	0.00796896	0.279537	0	-0.351847	-0.554712	-0.234228	-0.0979426	0	0.349185	0.745331	0.503688	0.931431	0	0.0174227	0.117342	0.155061	0.534804	0	0.357131	0.324946	0.415235	0.850355	0	-0.0753402	0.0177224	0.211677	0.31389	0	-0.0365485	-0.0142879	0.0268489	0.357372	0	0.292802	0.336485	0.0653128	0.18502
ySYYDESQGEIyR-1	Protein MEMO1 OS=Mus musculus OX=10090 GN=Memo1 PE=1 SV=1	0	0.291236	0.487296	0.171325	0.399715	0	-0.0932918	0.0903184	-0.211141	-0.00150638	0	-0.662919	-0.545394	-0.638913	-0.620726	0	0.240464	1.08949	0.123581	0.669158	0	0.175456	0.356717	0.223767	0.214764	0	0.0820937	0.139405	0.00620396	0.447274	0	0.272039	0.403026	0.193056	0.201719	0	0.0520588	0.372192	0.0185804	0.311696	0	0.0696588	0.336726	0.105089	-0.215061
hGYENPtYR-1	Amyloid-like protein 1 OS=Mus musculus OX=10090 GN=Aplp1 PE=1 SV=1	0	-0.126801	0.0195785	0.209377	-0.0737568	0	-0.0397305	0.100241	0.0243789	0.123137	0	-0.519003	-0.0455004	0.138985	0.0534469	0	-0.188703	-0.27967	-0.124896	-0.25319	0	0.00230361	0.170149	0.0766338	0.148867	0	-0.332375	0.106786	0.0321126	0.115475	0	-0.0160191	0.182155	0.0466632	-0.0137802	0	-0.232157	-0.0492504	-0.127327	-0.109228	0	0.0427521	0.287664	0.164957	-0.0188573
yMAPEVLESR-1	TGF-beta receptor type-2 OS=Mus musculus OX=10090 GN=Tgfbr2 PE=1 SV=1	0	0.176268	0.130266	0.458173	0.314669	0	0.0487498	0.110996	0.249928	0.314631	0	-0.227232	-0.303502	0.137089	0.0824596	0	-0.046036	0.391763	0.155971	0.178222	0	-0.152308	-0.103292	-0.0521383	0.0597165	0	0.164473	0.0629465	0.213326	0.414916	0	-0.209243	-0.213699	0.00346703	0.15643	0	0.213611	0.140081	0.218889	0.315593	0	-0.0670045	0.194461	0.174148	0.304521
tITPVyNR-1	Tight junction protein ZO-1 OS=Mus musculus OX=10090 GN=Tjp1 PE=1 SV=2	0	-0.264429	0.116435	0.417141	0.399567	0	-0.0239277	0.351774	0.372174	0.456912	0	-0.0319492	0.0903076	0.262489	0.395004	0	0.219606	0.462554	0.47878	0.802312	0	0.0550309	0.206658	0.447785	0.646336	0	-0.0488386	0.190071	0.422748	0.885487	0	0.10461	0.326224	0.388352	0.643531	0	-0.0488662	0.0528275	0.256402	0.578338	0	0.149266	0.329403	0.328709	0.421843
mHLPSPTDsNFYR-1	Epidermal growth factor receptor OS=Homo sapiens OX=9606 GN=EGFR PE=1 SV=2	0	0.770057	0.787045	1.43825	1.50034	0	0.629191	0.56876	1.14333	1.70599	0	0.335547	0.248788	0.90533	1.23884	0	0.537295	1.06384	0.877677	1.0896	0	0.581221	0.904027	1.05464	1.28611	0	0.582809	0.744568	1.1156	1.74564	0	0.660112	0.695414	1.13005	1.35245	0	0.302669	0.483506	0.9397	1.26466	0	0.477083	0.564604	0.993245	1.21862
nLSEGNNANYTEyVATR-1	Cyclin-dependent kinase-like 5 OS=Mus musculus OX=10090 GN=Cdkl5 PE=1 SV=1	0	0.230954	-0.0103708	0.457976	0.562103	0	0.513026	-0.0505002	0.460425	0.532016	0	-0.51883	-1.07545	-0.432268	-0.0512971	0	0.397578	0.96107	0.476947	0.997324	0	0.495148	-0.227166	0.49068	0.882293	0	0.366302	-0.12308	0.434961	0.945408	0	0.25649	-0.314178	0.129654	0.765117	0	0.455936	-0.0738	0.431224	0.810473	0	0.261217	0.00616682	0.260379	0.809806
wDTGENPIyk-1	Integrin beta-1 OS=Mus musculus OX=10090 GN=Itgb1 PE=1 SV=1	0	-0.00821796	0.0314112	0.0637936	0.0421152	0	0.170871	0.181331	0.295967	0.380622	0	-0.36644	-0.350872	-0.127097	-0.166037	0	0.178702	0.585923	0.169968	0.199885	0	-0.0967709	-0.00639472	0.144627	0.20978	0	0.00374157	-0.00379101	0.167702	0.22468	0	-0.0542961	0.0572899	0.158656	0.126548	0	-0.0281054	-0.049075	0.147813	0.0810223	0	0.047472	0.222247	0.0365761	-0.0142676
sSTETcySAIPk-1	Filamin-B OS=Mus musculus OX=10090 GN=Flnb PE=1 SV=3	0	0.82708	1.58769	2.13937	2.33532	0	0.524366	0.76842	0.835454	0.679445	0	0.611748	1.08224	1.56752	2.23852	0	0.379457	1.35891	2.04042	2.51988	0	0.794755	0.886569	1.6102	2.14857	0	0.810361	1.01238	1.61302	2.09274	0	0.652428	0.726751	1.31728	1.72897	0	0.0227522	0.983349	1.15939	2.07295	0	0.271805	0.826468	1.46753	2.08511
ekPSTDPLyDTPDTR-1	Ras and Rab interactor 1 OS=Mus musculus OX=10090 GN=Rin1 PE=1 SV=1	0	-0.0333444	0.117922	0.461907	0.589322	0	0.0634362	0.099203	0.243566	0.437144	0	0.139979	0.438411	0.592318	0.823235	0	0.0525191	0.153527	0.344902	0.708022	0	0.0449852	0.0686222	0.268442	1.18421	0	0.200309	0.260158	0.334961	0.741184	0	-0.0403513	0.173358	0.100357	0.399429	0	-0.0286644	0.0236174	-0.0478297	0.171647	0	-0.212333	0.00496678	0.161792	0.36513
tADSVFcPHyEk-1	Ephrin-B2 OS=Mus musculus OX=10090 GN=Efnb2 PE=1 SV=1	0	0.199347	-0.089441	-0.074698	0.183826	0	-0.0189906	0.105084	0.0347286	0.32043	0	-0.0115763	-0.0945734	0.153356	0.0721678	0	0.298744	0.218371	0.0395231	0.329107	0	-0.257081	-0.0768643	-0.0670446	0.165998	0	0.228178	0.185351	0.241797	0.393115	0	0.215541	0.13854	0.246145	0.250729	0	0.0988023	0.0619386	-0.109451	0.305881	0	0.19446	0.354864	0.070444	-0.0406012
mDyVEINIDHk-1	Vigilin OS=Mus musculus OX=10090 GN=Hdlbp PE=1 SV=1	0	0.176776	0.200511	0.117443	-0.0837379	0	-0.00903458	0.220196	0.0795033	-0.0128472	0	-0.24997	-0.189	-0.0804579	-0.312246	0	0.140706	0.442843	-0.0711718	0.262947	0	0.200508	0.250884	0.314442	0.151323	0	0.334525	0.302365	0.357239	0.322657	0	0.13513	0.2336	0.21116	-0.0222652	0	0.283522	0.334581	0.311586	0.247781	0	0.397904	0.421735	0.400112	0.0907036
gNLEDDsYSTkDSGETSMLk-1	Metalloreductase STEAP1 OS=Mus musculus OX=10090 GN=Steap1 PE=1 SV=2	0	0.222292	0.0548465	0.545365	0.309554	0	0.314038	0.331548	0.376175	0.327333	0	-0.330254	-0.242998	-0.123618	-0.0309101	0	0.212176	0.31819	-0.125587	0.255664	0	0.111096	0.138701	0.231425	0.304422	0	0.0665144	0.192813	0.250529	0.318965	0	0.0871092	0.120712	0.240473	0.235089	0	0.483686	0.433666	0.540387	0.599162	0	-0.0632232	0.30798	0.0910887	0.138183
lISWYDNEyGYSNR-1	Glyceraldehyde-3-phosphate dehydrogenase OS=Mus musculus OX=10090 GN=Gapdh PE=1 SV=2	0	0.154051	0.130109	0.411439	0.18381	0	0.0933858	-0.0332988	0.245816	0.362987	0	-0.42263	-0.478058	-0.194164	0.01915	0	0.252541	0.862509	0.39058	0.383486	0	0.186495	0.126336	0.511018	0.676552	0	0.220212	0.138621	0.286895	0.656494	0	0.205457	-0.0713554	0.0867468	0.402032	0	-0.196689	-0.293971	0.227409	0.34045	0	-0.0905578	-0.0785269	0.0834042	0.348608
iGEGTyGVVYkGR-1	Cyclin-dependent kinase 1 OS=Mus musculus OX=10090 GN=Cdk1 PE=1 SV=3	0	-0.0660154	0.436348	0.449446	0.5325	0	0.641376	0.163057	0.126416	0.644094	0	-0.258327	0.728411	0.249685	0.523438	0	0.355465	0.0253257	-0.329993	-0.0389642	0	0.151331	0.00157693	-0.0718353	0.831006	0	0.293111	-0.222104	-0.42675	0.115832	0	-0.276918	0.0807678	-0.0623297	0.420263	0	-0.398536	-0.68421	-0.69657	-0.0131682	0	-0.261401	-0.595914	-0.619927	0.920956
ePPPPyVSA-1	Lysosomal-associated transmembrane protein 4B OS=Mus musculus OX=10090 GN=Laptm4b PE=2 SV=1	0	0.600296	0.0324707	0.250233	0.148612	0	1.00056	-0.210634	-0.0914432	0.603329	0	0.0939893	-0.365807	-0.222344	-0.137041	0	0.194385	-0.26044	-0.323023	-0.159268	0	0.890276	0.00169316	0.651356	1.04006	0	0.491478	-0.027095	0.144178	0.564807	0	0.297753	0.049474	0.499804	0.616158	0	0.418582	-0.0211781	0.0197302	-0.0833884	0	0.294318	-0.31324	-0.198664	0.112469
aDPPyTHTIQk-1	Epidermal growth factor receptor kinase substrate 8 OS=Mus musculus OX=10090 GN=Eps8 PE=1 SV=2	0	1.11068	1.83012	2.70317	3.63662	0	0.557984	0.772081	1.32248	2.13842	0	0.942799	1.48471	2.40839	3.56853	0	1.1506	2.27982	2.96441	3.56882	0	1.99498	2.51149	3.35015	4.12249	0	1.88875	2.32621	3.02643	4.16449	0	2.07497	2.17635	2.82729	3.96913	0	1.24067	2.15949	2.70949	4.23832	0	1.27178	1.83314	2.80988	3.77512
qNHLQADNFyQTV-1	Cysteine-rich motor neuron 1 protein OS=Mus musculus OX=10090 GN=Crim1 PE=2 SV=2	0	0.358899	0.449283	0.79669	0.120803	0	0.829144	0.739353	0.983881	0.277963	0	-0.387365	-0.595088	-0.409784	-0.6123	0	0.496638	0.797826	0.756665	0.41615	0	0.824433	0.618304	0.742386	0.525877	0	0.823637	0.422463	0.509911	0.240042	0	1.01118	0.28139	0.656442	0.360068	0	0.586656	0.212951	0.596971	-0.176759	0	0.127219	0.30956	0.448461	-0.0376133
yLEQmQI-1	Amyloid-like protein 2 OS=Mus musculus OX=10090 GN=Aplp2 PE=1 SV=4	0	0.355287	-0.284955	0.135672	0.321129	0	0.302396	-0.0983601	0.0171117	0.260609	0	-0.397605	-0.861278	-0.407457	-0.340905	0	0.408209	0.654806	0.200812	0.352319	0	0.133674	-0.431473	0.0139544	0.269045	0	0.359446	-0.228152	0.13991	0.307881	0	-0.0339583	-0.282376	0.00478337	0.164708	0	0.292685	-0.213949	0.204743	0.472694	0	0.108837	0.0788846	0.048554	0.316837
yMEDStYYk-1	Focal adhesion kinase 1 OS=Mus musculus OX=10090 GN=Ptk2 PE=1 SV=4	0	0.0551133	0.029093	0.483201	0.382692	0	0.0845036	0.378763	0.725509	0.567167	0	-0.291858	-0.00215944	0.212034	-0.0831485	0	0.0190779	0.314805	0.202386	0.104383	0	0.211591	0.330238	0.735776	0.281952	0	-0.0244497	0.261162	0.591159	0.490856	0	0.0622263	0.18088	0.444993	0.315612	0	0.396721	0.569686	0.910844	0.558477	0	0.194219	0.5129	0.869088	0.278236
dVTIGGSAPIyVk-1	Partitioning defective 3 homolog OS=Mus musculus OX=10090 GN=Pard3 PE=1 SV=2	0	-0.101689	0.0746997	0.163579	-0.189476	0	-0.131729	0.0106681	-0.0278827	-0.143916	0	-0.138824	-0.0859643	0.0658933	-0.0288688	0	0.215086	0.385778	0.0696657	-0.22589	0	0.593263	0.460037	0.54639	0.244718	0	-0.260223	-0.254607	-0.0194297	-0.379169	0	-0.243677	-0.302152	-0.133736	-0.320227	0	-0.186979	-0.0795643	0.122925	-0.220891	0	-0.188119	0.347731	0.192427	0.0047467
ePSSYDFVyHYG-1	Engulfment and cell motility protein 2 OS=Mus musculus OX=10090 GN=Elmo2 PE=1 SV=1	0	0.642156	1.46616	1.47979	1.17433	0	0.345764	1.10322	1.04793	0.795999	0	-0.212468	0.460373	0.512385	0.340078	0	0.683864	2.28029	1.78996	1.71608	0	1.07492	1.67352	1.65291	1.46031	0	0.952748	1.37102	1.43759	1.3421	0	0.853339	1.56765	1.37928	1.32235	0	0.451327	1.36509	1.35274	1.18426	0	0.295553	1.30873	0.926562	1.03139
yAGSALQYEDVGTAVQNLQk-1	Vacuolar protein sorting-associated protein VTA1 homolog OS=Mus musculus OX=10090 GN=Vta1 PE=1 SV=1	0	-0.19159	0.195821	0.55241	-0.0566256	0	0.014351	0.104179	0.0177274	-0.0618472	0	-1.1993	-0.702182	-0.323215	-0.352113	0	-0.613138	0.397632	0.442414	0.00629064	0	-0.276482	0.46978	0.636215	0.562447	0	-0.143867	0.411645	0.464613	0.416668	0	-0.272345	0.177251	0.45441	0.357875	0	-0.997245	0.159312	0.43353	-0.161969	0	-0.331313	0.417432	0.475358	0.728667
yLQSPALR-1	Interferon alpha/beta receptor 1 OS=Mus musculus OX=10090 GN=Ifnar1 PE=1 SV=2	0	0.150778	0.328195	0.303545	0.438055	0	0.15945	-0.050256	0.0517401	0.285308	0	-0.0480419	-0.0727911	0.0781392	0.10235	0	0.212418	0.434704	0.240026	-0.0156764	0	0.021785	-0.188122	0.0426433	0.133432	0	-0.105322	0.0715485	-0.155523	0.321704	0	-0.0686392	-0.00676812	-0.0271339	0.281466	0	0.150086	0.0612089	0.231426	0.0553863	0	0.0716905	0.186859	0.0344619	0.000970599
gLVyEDVHR-1	Rho guanine nucleotide exchange factor 10-like protein OS=Mus musculus OX=10090 GN=Arhgef10l PE=1 SV=1	0	-0.330114	0.394213	0.574636	0.549475	0	0.406344	0.566563	0.380588	0.309012	0	-0.0855225	-0.0432569	0.0774653	0.230361	0	0.310368	1.15352	1.04863	1.08919	0	0.203751	0.454636	0.700759	0.997435	0	0.0333784	-0.0880115	0.162111	0.372956	0	-0.164762	-0.0470735	0.0836413	0.465823	0	-0.367963	0.0520233	-0.12138	0.699016	0	-0.788829	-0.340313	-0.425888	0.315317
qADEEMTGYVAtR-1	Mitogen-activated protein kinase 11 OS=Mus musculus OX=10090 GN=Mapk11 PE=1 SV=2	0	0.201214	0.280283	0.617952	1.13269	0	-0.049593	0.312465	0.279463	0.957612	0	-0.116237	0.328844	0.242363	0.825972	0	-0.0473632	0.261889	-0.141998	0.304481	0	0.295912	0.445012	0.415435	0.73049	0	0.059526	0.454596	0.283994	1.21678	0	0.250005	0.319123	0.185033	0.731032	0	0.635683	0.510314	0.736195	1.21397	0	0.183255	0.37558	0.4578	1.12075
yAHQQPPSPLPVySSSAk-1	Paxillin OS=Mus musculus OX=10090 GN=Pxn PE=1 SV=1	0	0.0650113	0.345331	0.46352	-0.888613	0	0.24904	0.466702	0.847	0.293169	0	-0.125572	0.130391	0.248151	-0.783002	0	-0.0938776	0.670061	0.333835	-1.12866	0	0.0914564	0.291564	0.418835	-0.621718	0	0.0887894	0.302442	0.445375	-0.589396	0	0.0184702	0.319754	0.563015	-0.556074	0	0.173903	0.0539397	0.515075	-0.635887	0	0.15351	0.387009	0.429367	-0.801676
tEGDyLSYR-1	Erbin OS=Mus musculus OX=10090 GN=Erbin PE=1 SV=3	0	1.23208	1.19024	1.60319	1.57443	0	0.413328	1.02842	0.765789	0.57309	0	0.543047	1.3007	1.31698	1.61749	0	1.33983	1.45492	1.51822	1.61144	0	1.23923	2.15681	2.03284	2.08189	0	0.804136	1.65385	1.46244	1.89815	0	1.26148	2.01534	1.7601	1.95724	0	0.852555	1.76843	1.79315	1.89119	0	1.45215	1.73987	2.07659	2.12437
qQNLASYDyVR-1	Plectin OS=Mus musculus OX=10090 GN=Plec PE=1 SV=3	0	-0.089516	0.181574	0.0920985	0.171825	0	-0.117247	-0.00205477	0.219298	0.164447	0	-0.264427	-0.413477	-0.00641953	-0.110336	0	-0.274082	0.270752	0.287632	0.197903	0	-0.0689415	0.00161337	-0.0816638	0.184921	0	-0.00539718	0.0510669	0.134188	0.33044	0	-0.0745073	-0.0420797	-0.0713856	0.119676	0	-0.0113422	-0.00833271	0.19033	0.117049	0	0.109281	0.18435	0.208785	0.205007
yLVIQGDER-1	Epidermal growth factor receptor OS=Homo sapiens OX=9606 GN=EGFR PE=1 SV=2	0	0.302427	0.170209	0.154476	0.200995	0	0.489287	0.0806538	-0.0161561	0.265147	0	-0.557559	-0.6881	-0.264363	-0.378024	0	0.636956	0.610146	0.441555	0.5268	0	0.205773	0.110487	0.217107	0.305189	0	0.561977	0.402325	0.458018	0.479374	0	0.377802	0.0680091	0.31752	0.40187	0	0.210471	-0.173897	0.0220781	0.39477	0	0.593322	0.47319	0.233071	0.420963
fNISPDEDSSSYSSNSDFNySYPTk-1	Sodium-coupled neutral amino acid transporter 2 OS=Mus musculus OX=10090 GN=Slc38a2 PE=1 SV=1	0	0.148	0.251563	0.504765	0.095138	0	0.247754	0.260103	0.350963	0.431154	0	-0.30527	-0.226458	0.0560518	0.0604582	0	0.285184	0.700301	0.262513	0.403928	0	0.0879343	0.140651	0.272502	0.461279	0	0.183824	0.184566	0.319148	0.535906	0	0.0375835	0.1033	0.391372	0.262938	0	0.0615137	0.0136089	0.333508	0.217684	0	0.0730787	0.158622	0.165322	0.243573
gQTPYPGVENSEIyDYLR-1	Tyrosine-protein kinase receptor UFO OS=Mus musculus OX=10090 GN=Axl PE=1 SV=2	0	0.3051	0.481427	0.778227	0.127043	0	0.19539	0.423048	0.542323	0.257138	0	-0.895374	-0.886546	-0.384773	-0.553855	0	0.398043	1.28618	0.842978	0.187321	0	0.311473	0.0846616	0.5518	0.310964	0	0.110102	0.134362	0.578026	0.381641	0	0.00599562	0.255006	0.36363	0.115302	0	0.00783838	0.031116	0.399211	-0.143967	0	0.234797	0.406356	0.406879	0.246208
tYSNAYFTDLNNYDEy-1	Semaphorin-5A OS=Mus musculus OX=10090 GN=Sema5a PE=2 SV=1	0	0.0187225	0.182804	0.544935	0.747964	0	0.235488	0.118888	0.364191	0.629452	0	-0.989515	-1.13502	-0.427051	0.111766	0	0.0114636	0.661084	0.212264	0.294598	0	0.137284	0.2534	0.578825	1.25795	0	0.353014	0.0719256	0.768916	1.12048	0	0.309804	0.201835	0.428912	0.99027	0	0.218226	0.0904191	0.629727	0.732209	0	0.148964	0.191675	0.474417	0.978284
eHALLAyTLGVk-1	Elongation factor 1-alpha 1 OS=Mus musculus OX=10090 GN=Eef1a1 PE=1 SV=3	0	0.113782	0.232116	0.31649	0.260572	0	0.366112	0.203942	0.499989	0.558666	0	-0.105343	-0.0656946	0.189891	0.334224	0	0.42155	0.596815	0.57963	0.594024	0	0.124269	0.07293	0.414085	0.347712	0	0.197539	0.0536214	0.394417	0.460046	0	0.150647	0.0308764	0.292167	0.488333	0	0.179558	0.211101	0.407987	0.523834	0	0.152841	0.236138	0.513774	0.712899
hELQANcyEEVkDR-1	Cofilin-1 OS=Mus musculus OX=10090 GN=Cfl1 PE=1 SV=3	0	0.283186	-0.320926	0.182901	0.681606	0	-0.394461	-0.0320985	0.0474424	0.163589	0	-0.0626063	0.046146	0.217721	0.310641	0	0.221041	0.617812	0.420015	1.14371	0	0.0130639	0.180675	0.392114	0.487626	0	0.272665	0.300638	0.570487	0.78504	0	0.127829	0.258179	0.251015	0.351633	0	0.0127538	0.424687	0.332093	0.848963	0	0.285471	0.452321	0.635782	0.452635
fNEyVEVTDAHDYDR-1	Phosphatase and actin regulator 4 OS=Mus musculus OX=10090 GN=Phactr4 PE=1 SV=2	0	1.10548	1.92185	2.83097	3.05896	0	0.336313	0.389505	1.57292	2.60642	0	0.559798	0.817197	1.9949	2.80996	0	0.901304	2.36833	2.581	2.98138	0	1.27787	1.41298	2.42791	3.02642	0	1.8252	1.85849	2.5961	3.49644	0	1.26992	1.61415	2.4282	3.23561	0	0.941146	1.62424	2.55063	3.0481	0	0.307065	1.15741	2.08286	2.97905
qDVyGPQPQVR-1	Catenin delta-1 OS=Mus musculus OX=10090 GN=Ctnnd1 PE=1 SV=2	0	0.448847	0.685116	0.78771	1.25988	0	0.0519269	0.292631	0.334333	0.799631	0	0.336106	0.341047	0.817585	0.879573	0	0.529964	1.30154	1.26951	1.4257	0	0.822304	1.2514	1.38156	1.33164	0	0.830257	1.00958	1.28521	1.68865	0	0.495849	0.878166	1.37875	1.49609	0	0.0710768	0.286447	0.82332	0.909056	0	0.195552	0.661107	0.486668	0.687262
nGDVSQFPyVEFTGR-1	Transmembrane protein 106B OS=Mus musculus OX=10090 GN=Tmem106b PE=1 SV=1	0	0.0309368	0.0271959	0.181759	-0.0228707	0	0.101586	0.185032	0.143372	0.25992	0	-0.315373	-0.412626	-0.288022	-0.170343	0	0.21541	0.824204	0.145903	0.424386	0	-0.0188665	0.0600192	0.108455	0.107243	0	-0.0307026	0.218256	0.0162868	0.331316	0	0.012373	0.0998954	0.020169	0.166515	0	0.212995	0.336969	0.354813	0.385625	0	0.213468	0.334961	0.152558	0.0613293
nINSINFDNPVyQk-1	Low-density lipoprotein receptor OS=Mus musculus OX=10090 GN=Ldlr PE=1 SV=2	0	0.173535	-0.351271	0.00096963	0.262326	0	-0.222326	-0.0673853	0.0318646	0.403547	0	-0.792827	-1.18409	-0.555552	-0.673001	0	-0.0698742	1.72282	0.401485	0.531065	0	-0.101947	0.158451	0.365962	0.413357	0	0.152546	0.0908419	0.553778	0.555626	0	-0.213867	-0.0466112	-0.0872701	-0.0926459	0	0.174856	0.687855	0.602177	0.393205	0	0.146888	0.611863	0.169475	0.184099
dGVyDVPLHNPADAk-1	Enhancer of filamentation 1 OS=Mus musculus OX=10090 GN=Nedd9 PE=1 SV=2	0	0.17571	-0.603141	0.191782	-0.0468695	0	0.272356	-0.173705	0.04948	0.131517	0	0.127688	-0.348882	-0.240314	-0.351849	0	0.479711	0.430143	-0.495883	0.0806388	0	0.466874	0.165391	0.140164	0.317514	0	0.403052	-0.043726	0.306797	-0.0993401	0	0.226017	-0.121667	-0.275648	-0.0591025	0	0.476585	-0.0905495	0.520318	0.225374	0	0.376991	0.200556	0.17299	0.0452964
dASSQDcyDIPR-1	GRB2-associated-binding protein 1 OS=Mus musculus OX=10090 GN=Gab1 PE=1 SV=2	0	3.02196	3.37054	3.28728	2.2499	0	2.87557	3.36524	3.60813	2.95428	0	3.813	3.70967	3.77187	3.31142	0	2.73086	3.17387	2.96574	1.99801	0	2.99168	2.86044	3.13361	2.32513	0	3.56003	3.72908	3.62498	2.84899	0	3.73246	3.6544	3.69528	3.20299	0	1.59793	2.26459	2.30443	1.34181	0	2.1647	3.00554	3.33764	2.22311
nYGsYSTQASAAAATAELLk-1	Secretory carrier-associated membrane protein 3 OS=Mus musculus OX=10090 GN=Scamp3 PE=1 SV=3	0	-0.0788796	-0.372023	0.025145	0.566868	0	0.206481	0.0578101	0.00504504	0.796979	0	-0.602155	-0.31599	-0.23668	0.548213	0	0.218421	0.83632	0.343358	0.90343	0	0.0227925	0.149902	0.132937	1.02101	0	0.122972	0.187872	0.165167	0.958302	0	-0.0223937	0.111538	-0.175342	1.04097	0	-0.0487731	-0.0829671	0.177744	0.886659	0	-0.436292	-0.261607	-0.585288	0.623397
iYQyIQSR-1	Dual specificity tyrosine-phosphorylation-regulated kinase 1A OS=Mus musculus OX=10090 GN=Dyrk1a PE=1 SV=1	0	-0.0229894	0.0130711	0.0864725	0.0642048	0	-0.00835719	-0.110089	-0.00315167	0.0680559	0	-0.213333	-0.215159	-0.211596	-0.0597441	0	-0.000691676	-0.112749	-0.0733879	-0.0155925	0	0.0144066	-0.23363	0.00109665	0.0619718	0	-0.0260565	-0.1476	0.0343681	0.0868848	0	-0.0525106	-0.133487	-0.0953506	0.0452086	0	-0.0645324	-0.0905863	-0.012906	0.0286799	0	-0.0230278	-0.130571	0.0185089	0.212369
iSSQGNLIPARPAPAPPLYSsLT-1	Disintegrin and metalloproteinase domain-containing protein 9 OS=Mus musculus OX=10090 GN=Adam9 PE=1 SV=2	0	-0.0394255	0.443629	0.270881	0.175004	0	0.325264	0.398752	0.503396	0.591952	0	-0.944231	-0.673602	-0.637408	-0.334531	0	0.596342	1.4776	0.560114	0.601025	0	0.0953818	0.399049	0.180098	0.505257	0	0.165269	0.514805	0.172566	0.544656	0	0.0555893	0.22262	0.130634	-0.0257924	0	-0.174705	0.108971	0.167641	0.180377	0	0.0317604	0.390115	-0.154758	0.375232
aGEEEHVySFPNk-1	Paxillin OS=Mus musculus OX=10090 GN=Pxn PE=1 SV=1	0	0.394993	0.187551	0.119105	0.0460004	0	0.445602	0.547423	0.760352	0.776534	0	0.572457	0.588369	0.647934	-0.0693592	0	0.320031	0.505631	0.245698	0.167885	0	0.219817	0.0863502	0.314894	-0.0120976	0	0.37054	0.388499	0.573073	0.250427	0	0.423353	0.491861	0.641959	0.270855	0	0.465634	0.406559	0.470687	-0.195921	0	0.530199	0.474943	0.635482	-0.402765
ikEEyEVAEMGAPHGSASVR-1	Interferon-induced transmembrane protein 3 OS=Mus musculus OX=10090 GN=Ifitm3 PE=1 SV=1	0	-0.144723	0.329236	0.455248	0.26647	0	0.474194	0.413651	1.20486	0.501757	0	-0.202009	-0.00733856	0.265356	0.272765	0	-0.0116878	0.139401	0.417585	0.492628	0	0.303494	0.257264	0.747752	1.03421	0	-0.0826037	-0.0119743	0.596503	0.460553	0	0.134962	0.136443	0.631768	0.178747	0	-0.496479	-0.589564	-0.413134	-0.136723	0	-0.30908	-0.118151	-0.133402	0.153536
vcEPcyEQLNk-1	Hepatocyte growth factor-regulated tyrosine kinase substrate OS=Mus musculus OX=10090 GN=Hgs PE=1 SV=2	0	0.132278	0.321594	0.198561	0.425261	0	0.138923	0.230622	0.283269	0.367186	0	-0.786261	-0.415498	-0.161639	-0.0312884	0	0.167778	0.33985	0.484058	0.252183	0	0.281206	0.271546	0.416319	0.43112	0	0.0194204	0.297067	0.316835	0.386358	0	0.000284988	0.0599027	0.259744	0.434266	0	0.185923	0.205286	0.577915	0.542175	0	0.0400619	0.151897	0.29382	0.415682
iQSSAPQEEEEHPyELLLTAETk-1	Ankyrin repeat and SAM domain-containing protein 1A OS=Mus musculus OX=10090 GN=Anks1a PE=1 SV=3	0	0.296847	0.971405	1.35059	0.271774	0	0.504049	0.816188	0.805837	0.0211903	0	0.590522	0.821262	0.950617	0.152314	0	0.71753	2.02954	1.84347	1.07212	0	0.874711	1.13641	1.33521	0.671451	0	1.17313	1.17819	1.2755	0.494959	0	1.06887	1.20165	1.34298	0.565856	0	0.444609	0.961767	1.15524	0.620852	0	-0.0149312	0.713284	1.09501	0.502351
sQDGyTYPSR-1	Low-density lipoprotein receptor OS=Mus musculus OX=10090 GN=Ldlr PE=1 SV=2	0	-0.00275782	0.276277	0.133013	-0.0423859	0	-0.0279895	0.094573	0.106322	0.0981801	0	-0.213926	0.0178098	0.107157	0.131239	0	-0.18171	0.561037	-0.0106494	-0.0164171	0	0.0655547	0.102875	0.176123	0.218625	0	-0.228788	0.0560743	-0.00144538	0.189619	0	-0.164027	-0.0987576	-0.0379716	-0.0228522	0	-0.226551	-0.153965	-0.276456	-0.0421088	0	0.0254037	0.219214	-0.0633268	0.0496659
nPGFyVEANPMPTFk-1	1-phosphatidylinositol 4,5-bisphosphate phosphodiesterase gamma-1 OS=Mus musculus OX=10090 GN=Plcg1 PE=1 SV=2	0	2.00735	1.98928	2.65606	2.81483	0	1.20971	1.49883	1.66165	1.61035	0	1.24226	1.30703	1.99214	2.04116	0	2.34235	3.21985	2.67811	2.91858	0	2.50223	2.54351	2.88627	2.88887	0	2.44279	2.4398	2.70116	2.91844	0	2.1526	2.09604	2.45869	2.8014	0	1.0921	1.46368	1.83886	1.86498	0	0.864616	1.30134	1.5381	1.6308
tTNPFYNtm-1	Protein phosphatase Slingshot homolog 2 OS=Mus musculus OX=10090 GN=Ssh2 PE=1 SV=2	0	0.0491925	0.115676	0.209738	-0.0583041	0	-0.379241	-0.312642	-0.252412	-0.144145	0	-1.65191	-1.61855	-1.33531	-1.43943	0	-0.746851	0.459898	-0.153863	-0.463044	0	-0.074341	-0.0599483	-0.0287183	0.168209	0	-0.277212	-0.248407	-0.280807	-0.201767	0	-0.399818	-0.370094	-0.615661	-0.523278	0	-0.348658	-0.212484	0.209399	-0.20542	0	-0.442527	-0.00922092	-0.109012	0.137652
sHYADVDPENQNFLLESNLGk-1	Sodium-coupled neutral amino acid transporter 2 OS=Mus musculus OX=10090 GN=Slc38a2 PE=1 SV=1	0	0.0512637	0.0395552	0.0641214	-0.0356616	0	-0.00864215	0.0930151	0.228912	0.197514	0	-0.0575837	-0.00460254	0.250262	0.0222185	0	0.0924112	0.100324	0.000131093	0.0809612	0	-0.113827	-0.0879977	-0.020817	0.0722098	0	0.0181222	0.129238	0.153533	0.154772	0	0.0293877	0.0576935	0.270213	0.0950465	0	-0.0333892	-0.0196157	-0.0288421	-0.0346335	0	-0.0382582	0.0954536	-0.0472727	-0.157667
iTNDyIF-1	Keratinocyte-associated transmembrane protein 2 OS=Mus musculus OX=10090 GN=Kct2 PE=1 SV=2	0	0.0248345	0.104747	0.292527	0.126119	0	0.133516	0.287939	0.450049	0.411589	0	0.0369251	0.211973	0.262407	0.394854	0	0.203886	0.182941	0.167929	0.333506	0	-0.0270579	-0.00281327	0.0343818	0.328615	0	-0.156616	0.0369633	0.0442727	0.145492	0	-0.106419	-0.0459023	0.291841	0.241165	0	-0.10888	0.180786	0.145385	0.138129	0	-0.170429	0.238151	-0.0907546	-0.179543
sSSPSEQESNSTyDR-1	Discoidin domain-containing receptor 2 OS=Mus musculus OX=10090 GN=Ddr2 PE=1 SV=2	0	0.206977	0.63358	0.772416	-0.00987205	0	0.653724	0.439292	0.577438	0.415202	0	0.0744906	0.45493	0.365652	0.367387	0	0.618643	0.487883	0.734667	0.11677	0	0.193137	0.132793	0.403792	0.0473837	0	-0.0704501	0.165285	0.29766	0.197756	0	0.652929	0.423003	0.476042	0.202613	0	-0.103707	-0.0981499	0.0415068	-0.383262	0	0.216366	0.156086	0.070213	-0.459185
gLcTSPAEHQYFMTEyVATR-1	Mitogen-activated protein kinase 7 OS=Mus musculus OX=10090 GN=Mapk7 PE=1 SV=1	0	0.380057	0.865712	0.843301	0.987322	0	0.363018	0.544841	0.395247	0.517696	0	-1.30437	-0.268795	-0.735933	-0.405946	0	0.399319	1.27779	0.812691	0.913566	0	0.258792	0.686005	0.598148	0.968329	0	0.269193	0.363291	0.478873	0.891155	0	0.207469	0.527165	0.537101	0.752012	0	0.234164	0.575252	0.643228	1.00527	0	0.0756065	0.422492	0.18312	0.768939
yQDVyVELNHIk-1	TRIO and F-actin-binding protein OS=Mus musculus OX=10090 GN=Triobp PE=1 SV=3	0	0.361185	1.03911	2.21501	2.47402	0	0.514077	0.430907	0.883613	1.40366	0	0.224154	0.429997	1.38424	2.08451	0	0.381665	1.32623	2.19139	3.1867	0	0.809793	1.05809	1.76618	2.85283	0	0.981024	1.05288	1.77574	2.87361	0	0.565613	0.919927	1.41265	2.26792	0	0.106393	0.652285	1.29693	2.56574	0	0.178536	0.706776	1.44361	2.61029
yATPQVIQAPGPR-1	Activated CDC42 kinase 1 OS=Mus musculus OX=10090 GN=Tnk2 PE=1 SV=2	0	0.636381	0.703899	0.554592	0.101033	0	0.402638	0.390471	0.579646	0.631118	0	0.0429799	0.133302	0.196467	-0.125398	0	0.406334	0.781031	0.386837	0.133027	0	0.396849	0.570415	0.473011	0.262793	0	0.567883	0.57027	0.682513	0.504377	0	0.364226	0.37107	0.462762	0.194533	0	0.362921	0.412669	0.559539	-0.148036	0	0.762228	0.711908	0.647369	0.308634
iAEySYGHQk-1	Protocadherin-19 OS=Mus musculus OX=10090 GN=Pcdh19 PE=1 SV=3	0	0.290174	0.360459	0.656678	-0.0218543	0	0.00331406	-0.148858	0.561676	0.340181	0	0.190046	0.0194744	0.333864	0.597925	0	0.207348	-0.228407	0.650298	0.239185	0	0.233063	-0.302131	0.465596	0.646354	0	-0.128746	-0.309319	0.590883	0.232489	0	0.261108	-0.146415	0.601307	0.230521	0	-0.567684	-0.539295	-0.327028	-0.122332	0	0.313097	-0.039291	0.204584	0.40889
gHEyTNIk-1	Tyrosine-protein phosphatase non-receptor type 11 OS=Mus musculus OX=10090 GN=Ptpn11 PE=1 SV=3	0	0.305391	0.524962	1.00977	1.30857	0	0.190686	0.33554	0.529011	0.888797	0	0.134897	0.310068	0.89799	1.36195	0	0.457048	1.13846	1.48607	1.67224	0	0.410887	0.586861	1.08979	1.34293	0	0.391868	0.598996	1.33158	1.65545	0	0.297954	0.47555	1.03628	1.37186	0	0.153097	0.524633	0.80916	1.30414	0	0.201097	0.405695	0.554686	1.02891
sYGEEDFEyHR-1	Anion exchange protein 2 OS=Mus musculus OX=10090 GN=Slc4a2 PE=1 SV=1	0	0.725992	1.09708	1.08735	1.55003	0	0.142955	0.392944	0.359419	0.369591	0	-0.505542	-0.0554001	-0.0351729	0.311284	0	1.79675	1.63447	1.9482	2.21722	0	0.772756	1.68165	1.51615	1.83407	0	0.374794	0.827272	0.761768	1.31306	0	0.532258	0.751432	0.924991	1.00301	0	0.628094	1.09847	1.05226	1.39223	0	0.192656	0.85693	0.876627	0.709675
qASEQNWANySAEQNR-1	Gap junction alpha-1 protein OS=Mus musculus OX=10090 GN=Gja1 PE=1 SV=2	0	0.107773	0.0650604	0.179162	0.00725257	0	0.167071	-0.0119896	0.201012	0.118271	0	-0.305153	-0.219507	-0.0446739	-0.142358	0	-0.0570977	-0.162275	-0.110713	-0.188514	0	0.122052	-0.0475239	0.205122	0.0453368	0	0.0876824	-0.101509	0.103925	0.0651709	0	0.00775373	-0.0532871	-0.0433052	-0.113687	0	-0.113897	-0.225293	-0.0808031	-0.134203	0	0.109714	-0.101471	0.00648384	-0.100626
tYVDPHTyEDPNQAVLk-1	Ephrin type-A receptor 2 OS=Mus musculus OX=10090 GN=Epha2 PE=1 SV=3	0	0.0486529	-0.0835963	0.0729232	0.148628	0	0.0625355	0.0612546	0.201429	0.402716	0	-0.852939	-0.865134	-0.596486	-0.55226	0	0.0228586	0.256379	-0.113028	0.0681236	0	-0.228542	-0.112816	-0.0205622	0.150368	0	-0.0137854	-0.0379627	0.0998073	0.314258	0	-0.215229	-0.273174	-0.171786	-0.00511876	0	-0.0378387	-0.143302	-0.0663678	0.170183	0	0.0436131	0.0538884	-0.063377	0.143137
vyQLER-1	Afadin OS=Mus musculus OX=10090 GN=Afdn PE=1 SV=3	0	1.26299	1.68159	2.00642	2.23258	0	0.402121	1.13593	0.961693	1.07388	0	1.30476	1.5734	2.04607	2.23304	0	1.97917	2.97004	3.12466	3.53538	0	1.55974	2.1131	2.37486	2.15828	0	2.02805	2.16505	2.45995	2.81783	0	1.5704	1.71017	2.0093	1.85888	0	1.25414	2.31114	2.36958	2.67753	0	1.396	2.13778	2.33824	1.91246
yAYNLPR-1	Leucine-rich repeat-containing G-protein coupled receptor 4 OS=Mus musculus OX=10090 GN=Lgr4 PE=1 SV=1	0	0.0793785	0.22002	0.695768	0.299714	0	-0.0178947	-0.0331938	0.260726	0.208648	0	-0.19245	-0.230542	0.0204925	0.0570421	0	-0.0458016	0.292186	0.297233	0.348139	0	-0.0319199	-0.0950801	0.301018	0.368574	0	-0.000566373	-0.0560279	0.478361	0.306128	0	0.0111152	-0.143396	0.116149	0.191084	0	0.0235323	-0.0520031	0.343445	0.35998	0	-0.296514	-0.151094	-0.0570059	-0.00203969
sDPyHATTGPLSPSk-1	Gap junction alpha-1 protein OS=Mus musculus OX=10090 GN=Gja1 PE=1 SV=2	0	0.137082	0.0318541	-0.165764	-0.189124	0	0.315085	0.417127	-0.25268	0.39596	0	-0.0339333	0.18511	0.171691	0.298173	0	0.218545	0.144255	0.575952	0.648711	0	-0.0216238	-0.0322318	0.0814647	0.401898	0	0.230507	-0.00537674	0.77432	0.835955	0	0.479502	0.28991	0.353664	0.738245	0	0.00531658	-0.148883	-0.123733	0.326982	0	0.437257	0.278909	-0.318647	0.621218
vSETEySALEQNTk-1	Atypical chemokine receptor 3 OS=Mus musculus OX=10090 GN=Ackr3 PE=1 SV=2	0	0.201559	0.368183	0.515019	0.754855	0	0.295888	0.312901	0.404222	0.507087	0	-0.351502	-0.303236	0.0182754	0.147173	0	0.149051	0.605946	0.165316	0.88503	0	0.134622	-0.196644	0.40213	0.633633	0	0.0896089	0.170289	0.570944	0.902716	0	0.0154207	0.234926	0.606938	0.881204	0	0.489141	0.351654	0.627909	0.919129	0	0.083877	0.21757	0.501207	0.59886
iEDPVyGVYYVDHINR-1	Membrane-associated guanylate kinase, WW and PDZ domain-containing protein 1 OS=Mus musculus OX=10090 GN=Magi1 PE=1 SV=1	0	0.0694856	0.171391	0.304915	0.512751	0	0.398354	0.250771	0.495181	0.664834	0	-0.419294	-0.728464	-0.465188	-0.294874	0	-0.051725	1.09808	0.436955	0.601488	0	0.599567	0.506715	0.668391	1.22067	0	0.52269	0.859107	0.99373	1.23535	0	0.0141699	0.156762	0.575935	0.980333	0	0.0576447	0.276176	0.357761	0.161435	0	0.368099	0.247592	0.60965	0.732418
qADTTQyVPmLER-1	Platelet-derived growth factor receptor alpha OS=Mus musculus OX=10090 GN=Pdgfra PE=1 SV=3	0	0.0330852	-0.212523	0.150725	0.213782	0	-0.010023	0.0480167	0.144833	0.250892	0	-0.455211	-0.514257	-0.247761	-0.0563035	0	0.0725719	0.37329	0.158898	0.489853	0	-0.0122234	-0.0731688	0.100808	0.294543	0	0.139147	0.178145	0.268355	0.484682	0	0.118797	-0.0185906	0.240346	0.48044	0	0.0951405	0.161671	0.244572	0.405128	0	0.0485676	0.224811	0.089151	0.278933
eYDQLyEEYTR-1	Phosphatidylinositol 3-kinase regulatory subunit beta OS=Mus musculus OX=10090 GN=Pik3r2 PE=1 SV=2	0	0.0317264	0.406168	0.47814	0.593119	0	0.192127	0.123248	0.239668	0.544576	0	-1.09568	-1.01269	-0.964043	-0.507225	0	0.225419	0.983378	0.393924	1.10442	0	0.294495	0.197976	0.628406	1.05063	0	0.213325	0.200117	0.335138	0.813066	0	-0.0996657	0.0215439	-0.0239323	0.532609	0	-0.0191453	0.115532	0.333766	0.493253	0	-0.063069	0.0843153	-0.00403316	0.347611
fLEDDTSDPtYTSALGGk-1	Ephrin type-B receptor 2 OS=Mus musculus OX=10090 GN=Ephb2 PE=1 SV=3	0	0.483419	0.0232403	0.101788	0.562956	0	0.457988	0.265567	0.216153	0.733253	0	-0.040566	-0.276072	-0.10482	0.159932	0	0.844322	0.971561	0.162734	0.475717	0	0.460455	0.421709	0.14842	0.727322	0	0.502711	-0.0358462	0.375047	0.876704	0	0.522585	0.116806	0.396205	0.345893	0	0.497224	0.134304	-0.158669	0.545417	0	0.34533	-0.17515	-0.098936	0.0491273
hTDDEmTGyVATR-1	Mitogen-activated protein kinase 14 OS=Mus musculus OX=10090 GN=Mapk14 PE=1 SV=3	0	0.45198	0.0524764	0.780887	1.33528	0	0.142897	0.233862	0.516969	0.85491	0	-0.0477886	0.339208	0.752463	0.984983	0	0.0482585	0.161607	0.103668	0.584413	0	0.324295	0.324627	0.679521	0.88775	0	0.148787	0.399383	0.75742	1.12077	0	0.0856594	0.215912	0.336194	0.887275	0	0.575113	0.629194	0.899806	1.0787	0	0.482622	0.645427	1.0173	1.56607
lVGMDPEQASVANQSDyVR-1	Palmitoyltransferase ZDHHC20 OS=Mus musculus OX=10090 GN=Zdhhc20 PE=1 SV=1	0	0.187225	0.372804	0.5729	0.706413	0	0.0851836	-0.0336711	0.497157	0.384242	0	-1.27263	-1.20257	-0.458002	-0.491649	0	0.417417	1.31713	0.992663	1.34058	0	-0.188372	-0.0785128	0.320122	0.609957	0	0.0506796	0.193221	0.559727	0.795422	0	-0.233732	-0.159535	0.204746	0.513349	0	0.0434519	0.120345	1.05096	0.567005	0	0.0289139	0.106354	0.397237	0.48987
sGPLEAcyAELDQSR-1	Myotubularin-related protein 10 OS=Mus musculus OX=10090 GN=Mtmr10 PE=1 SV=2	0	-0.107943	0.643043	0.84603	1.19386	0	-0.103846	0.224516	0.836773	0.681983	0	-0.520909	-0.0996928	0.348884	0.653715	0	0.225192	1.7064	1.43674	1.8727	0	0.25459	0.461415	1.13018	1.45083	0	0.563932	0.591264	1.07908	1.60672	0	0.125009	0.378613	0.860938	1.28663	0	-0.0653356	0.274431	0.629726	1.09543	0	-0.130822	0.617697	0.843155	1.17483
lGEyGFQNAILVR-1	Albumin OS=Mus musculus OX=10090 GN=Alb PE=1 SV=3	0	0.446074	0.89817	0.118043	0.0846575	0	0.412837	0.625659	0.210151	0.414185	0	-0.221441	0.3341	0.0848439	0.0865802	0	0.331366	1.59726	0.329184	0.0513835	0	0.255516	0.616506	0.212596	0.502866	0	0.590409	0.711867	0.31897	0.276761	0	0.358288	0.673747	0.352084	0.371858	0	-0.225836	-0.201642	-0.264605	-0.48268	0	0.45402	0.52181	0.297288	0.0307735
vADPDHDHTGFLTEyVATR-1	Mitogen-activated protein kinase 1 OS=Mus musculus OX=10090 GN=Mapk1 PE=1 SV=3	0	0.591616	0.808511	1.87768	2.17557	0	0.412286	1.10181	2.06174	2.97708	0	0.57872	1.06484	2.37528	3.22349	0	-0.00821377	0.222348	0.734929	1.43069	0	0.0247397	0.174784	0.963116	1.53522	0	0.801626	1.09542	2.15959	2.98992	0	0.823016	1.13973	1.79628	2.56244	0	0.13997	0.294827	0.777627	1.80031	0	-0.222765	0.215952	0.953237	2.01491
nLYSGDyYR-1	Discoidin domain-containing receptor 2 OS=Mus musculus OX=10090 GN=Ddr2 PE=1 SV=2	0	0.133051	0.0628125	0.186975	0.0415508	0	0.0865271	0.119198	0.211094	0.162486	0	-0.149815	-0.0839271	0.0849603	0.0381008	0	0.201515	0.192163	0.163392	0.116582	0	0.0294119	-0.0175865	0.153661	0.11199	0	-0.012777	0.0377688	0.209821	0.248162	0	0.0518904	-0.0358506	0.152095	-0.00363307	0	0.0855857	0.136802	0.126765	0.19971	0	0.0581777	0.0509834	0.0146918	-0.0452138
tEGAyDLPHWDR-1	Discoidin, CUB and LCCL domain-containing protein 2 OS=Mus musculus OX=10090 GN=Dcbld2 PE=1 SV=1	0	0.388116	0.393304	0.495227	0.642631	0	-0.133287	0.608395	0.64706	0.941472	0	0.157396	-0.151696	0.409448	-0.0264312	0	0.065604	0.132486	-0.141332	-0.103401	0	-0.621991	0.00411007	0.0419268	-0.287592	0	0.233429	0.582936	0.653163	1.24245	0	-0.456016	0.114935	0.215216	-0.0266589	0	-0.405144	0.583482	0.953193	0.47158	0	0.427883	0.131804	0.088436	0.666222
mQQNGYENPTyk-1	Amyloid-beta A4 protein OS=Mus musculus OX=10090 GN=App PE=1 SV=3	0	-0.490202	-0.774935	0.0758377	-0.252532	0	0.053071	-0.327912	0.245843	0.100904	0	-0.522467	-0.687666	-0.164451	-0.0752708	0	-0.186204	-0.478727	-0.137891	-0.133831	0	-0.114193	-0.35536	0.277482	0.278958	0	-0.0246079	-0.596843	0.0142867	0.406855	0	0.0219717	-0.452434	-0.0962031	0.196716	0	-0.352061	-0.28408	0.164054	-0.0136823	0	-0.469994	-0.649324	-0.0183054	-0.389644
tNyLELDR-1	Syntaxin-binding protein 3 OS=Mus musculus OX=10090 GN=Stxbp3 PE=1 SV=1	0	3.25855	3.70389	4.39437	4.22178	0	2.1966	2.68234	2.84139	2.81117	0	2.37412	2.44771	3.04688	3.25859	0	3.72511	4.73619	5.0233	5.06491	0	4.2085	4.57886	4.96259	4.79586	0	4.2128	4.34637	4.67688	4.85631	0	3.08773	3.24167	3.62341	3.72036	0	2.8159	3.79243	3.98318	4.33867	0	3.09264	3.99386	4.26385	4.52719
tYIDPETyEDPNR-1	Ephrin type-A receptor 7 OS=Mus musculus OX=10090 GN=Epha7 PE=1 SV=2	0	0.377079	0.451039	0.573655	0.137077	0	0.311974	0.365588	0.526958	0.465452	0	-0.504974	-0.604347	-0.368596	-0.505097	0	0.373614	0.777396	0.401909	0.462813	0	0.396961	0.337665	0.598051	0.269595	0	0.346524	0.494154	0.460912	0.436685	0	0.224133	0.204556	0.291315	0.105729	0	0.209991	0.144179	0.65674	0.0873647	0	0.261392	0.238196	0.575523	-0.00893698
aVLyADyR-2	Kin of IRRE-like protein 1 OS=Mus musculus OX=10090 GN=Kirrel1 PE=1 SV=1	0	0.265629	-0.0206397	0.180045	0.377094	0	0.291424	0.349095	0.298399	0.732801	0	0.0761924	0.1694	0.355951	0.333461	0	0.515527	0.65009	0.649058	0.951556	0	0.24247	0.197984	0.417325	0.395743	0	0.462882	0.538924	0.584614	0.976348	0	0.467002	0.476055	0.643323	0.704972	0	0.42179	0.576465	0.329218	0.767478	0	0.557775	0.673122	0.518407	0.446908
hDELSyF-1	Cystatin-B OS=Mus musculus OX=10090 GN=Cstb PE=1 SV=1	0	0.47019	0.0243439	0.795092	1.17026	0	0.153077	0.288642	0.630852	1.07246	0	0.0688791	-0.437061	0.7064	1.24335	0	0.525378	0.682114	0.768688	1.8083	0	0.301444	0.500395	0.689175	1.52197	0	0.430154	0.559705	1.07862	1.78726	0	0.329952	0.0412602	0.32587	1.30844	0	0.145316	0.481827	0.681267	1.55234	0	0.18789	0.465602	0.700194	1.43327
tSHVENDyIDNPSLAPATGPk-1	Protein sprouty homolog 4 OS=Mus musculus OX=10090 GN=Spry4 PE=1 SV=1	0	0.270445	0.392481	0.424063	0.526032	0	-0.29651	-0.228316	-0.392955	0.0938337	0	-1.02191	-0.577521	-0.418366	-0.302593	0	0.173144	0.653515	0.423692	0.580898	0	0.0534216	-0.150264	0.263977	0.469026	0	0.108365	0.194275	0.423717	0.639937	0	-0.0214572	-0.390055	0.153091	0.622112	0	-0.215162	-0.113351	0.0400322	0.562763	0	0.100745	0.458267	-0.0161596	0.385885
nAGNEQDLGIQyk-1	Catenin alpha-1 OS=Mus musculus OX=10090 GN=Ctnna1 PE=1 SV=1	0	-0.814938	0.376259	0.335068	0.0415638	0	-0.441523	0.136424	0.452585	0.252773	0	-1.03593	-0.437315	-0.170525	-0.319116	0	-0.272619	0.709865	0.497496	0.126562	0	-0.094853	0.373342	0.505484	0.553317	0	0.133803	0.466442	0.77001	0.557322	0	-0.705434	-0.16531	0.272029	0.0258002	0	-0.249499	0.0773374	0.674738	0.411331	0	-0.696672	0.225665	0.358561	0.592776
aVENQYsFY-1	SH2B adapter protein 2 OS=Mus musculus OX=10090 GN=Sh2b2 PE=1 SV=2	0	2.28061	2.7153	2.73043	2.5381	0	1.64658	1.93337	2.04016	1.90802	0	-0.0912515	0.21002	0.492932	0.435585	0	2.08505	3.23662	2.43439	2.4417	0	2.24566	2.16078	2.53332	2.67265	0	2.41689	2.25086	2.29354	2.38454	0	2.0551	2.08093	2.01725	2.11993	0	0.523593	1.24382	1.81181	1.60658	0	0.723302	2.17397	1.88072	1.5499
gSYsLVEAQk-1	Vascular cell adhesion protein 1 OS=Mus musculus OX=10090 GN=Vcam1 PE=1 SV=1	0	-0.228471	-0.127747	-0.139322	-0.0392883	0	-0.0379156	0.31606	0.319921	0.432914	0	-0.575543	-0.059237	0.0315648	0.0954734	0	-0.35353	-0.106559	0.0969473	0.135694	0	-0.15144	0.183648	0.0354024	0.39709	0	-0.141814	0.108178	0.0888842	0.459245	0	-0.390571	0.0150359	-0.037119	0.0821051	0	-0.101972	0.119331	0.0440759	0.416435	0	-0.0291618	0.160264	0.0513326	0.249464
vQENDGkEPPPVVNyEEDAR-1	Tyrosine-protein kinase Fer OS=Mus musculus OX=10090 GN=Fer PE=1 SV=2	0	0.17471	0.831319	1.16555	0.831559	0	0.376576	0.675189	0.82719	0.615046	0	-0.336532	0.0550077	0.163265	0.12494	0	0.320173	1.01498	1.12473	0.961772	0	0.565898	0.804904	1.034	0.820341	0	0.365498	0.633439	0.759791	0.758016	0	0.362367	0.644831	0.764511	0.648921	0	0.157126	0.479933	0.51679	0.473287	0	-0.173732	0.233036	0.288299	0.302904
tVcSTyLQSR-1	Homeodomain-interacting protein kinase 3 OS=Mus musculus OX=10090 GN=Hipk3 PE=1 SV=3	0	-0.266438	-0.200615	-0.125466	-0.168214	0	-0.204142	-0.126219	-0.0916683	-0.0721279	0	-0.422621	-0.31942	-0.158109	-0.0667577	0	-0.276326	-0.201668	-0.136886	-0.355399	0	-0.0568484	-0.188772	0.0666965	0.0894958	0	-0.311867	-0.158067	-0.0597953	-0.0166109	0	-0.308043	-0.318452	-0.318668	0.0325997	0	-0.327147	-0.279139	-0.10007	-0.0629893	0	-0.25652	-0.221473	0.0487816	0.0728769
tEPAQSEDHVDIyNLR-1	SH3 and PX domain-containing protein 2B OS=Mus musculus OX=10090 GN=Sh3pxd2b PE=1 SV=1	0	1.02085	2.04223	2.81131	2.63293	0	0.862904	1.39631	2.12807	2.2875	0	0.804821	1.63609	2.43804	3.10209	0	1.21677	2.59786	2.90216	3.31892	0	1.34104	2.12273	2.64574	2.95948	0	1.53908	2.09419	2.66341	3.18266	0	1.53595	2.12726	2.63413	3.02697	0	0.373365	1.29815	1.62934	2.13186	0	0.255394	1.1018	1.45812	1.88345
rPPGLEycYNPSHNPEEQLSSk-1	Fibroblast growth factor receptor 1 OS=Mus musculus OX=10090 GN=Fgfr1 PE=1 SV=2	0	0.16294	0.212893	0.248409	0.210398	0	0.146357	0.279252	0.384388	0.388852	0	-0.884649	-0.727348	-0.555216	-0.517182	0	0.177534	0.357372	0.425719	0.29215	0	0.0408419	0.0868699	0.218355	0.363901	0	0.0223618	0.17181	0.330235	0.378959	0	0.0173197	-0.0321908	0.241891	0.190485	0	-0.0227288	0.0505961	0.184224	0.247111	0	-0.0400053	0.161676	0.0254581	0.00432697
fLEENSSDPtYTSSLGGk-1	Ephrin type-B receptor 4 OS=Mus musculus OX=10090 GN=Ephb4 PE=1 SV=2	0	0.408548	0.496969	0.0275205	0.365768	0	-0.0460486	0.272038	0.279242	0.647117	0	-0.593998	-0.514448	-0.569631	-0.233552	0	0.741313	1.54104	0.556297	0.727322	0	0.126687	0.296315	0.264404	0.302417	0	0.496584	0.415891	0.395718	0.637479	0	-0.0622648	0.0900542	0.0787781	0.0519784	0	0.494001	0.762314	0.468375	0.733376	0	0.380283	0.693892	0.120819	0.246388
sRPPYtDyVSTR-2	Serine/threonine-protein kinase ICK OS=Mus musculus OX=10090 GN=Cilk1 PE=1 SV=2	0	0.0454544	0.462028	0.400033	0.109834	0	0.29171	0.344774	0.369328	0.318039	0	-0.285852	-0.200927	-0.163766	-0.254663	0	-0.123825	0.270552	0.272917	0.0130606	0	0.145475	0.112204	0.443603	0.300915	0	0.0691045	0.175321	0.165124	0.287635	0	0.18421	0.309084	0.274669	0.0543435	0	0.150862	0.392163	0.373032	0.42721	0	0.186702	0.357477	0.268883	0.281367
iGTAEPDyGALYEGR-1	1-phosphatidylinositol 4,5-bisphosphate phosphodiesterase gamma-1 OS=Mus musculus OX=10090 GN=Plcg1 PE=1 SV=2	0	2.56943	2.92947	3.17312	3.12973	0	1.88453	2.40852	2.38574	2.55858	0	1.21574	1.45525	1.89949	2.22428	0	3.20728	4.15234	3.80373	4.04414	0	3.51042	3.77879	3.84753	4.045	0	3.68111	3.69924	3.7859	4.19259	0	2.97543	3.12906	3.35658	3.60259	0	0.910702	1.4015	1.75042	1.84793	0	1.1166	1.7252	1.77091	1.81619
mQNHGyENPTYk-1	Amyloid-like protein 2 OS=Mus musculus OX=10090 GN=Aplp2 PE=1 SV=4	0	0.0225351	-0.298568	0.0934793	0.0860406	0	-0.267337	-0.165076	-0.0623474	0.0655327	0	-0.494937	-0.535486	-0.213167	-0.443281	0	-0.137708	0.395048	-0.0750201	0.0854152	0	-0.234089	-0.162218	0.187005	-0.0906856	0	-0.137305	-0.0465603	0.288262	0.121122	0	-0.00476444	-0.0497557	0.272579	0.0430711	0	0.212874	0.31881	0.662427	0.326856	0	0.0804692	0.174926	0.246247	0.0617372
gEPEALyAAVTk-1	Intersectin-2 OS=Mus musculus OX=10090 GN=Itsn2 PE=1 SV=2	0	0.603415	1.11001	1.57562	1.5395	0	0.623728	0.974164	1.54231	1.77288	0	0.33983	0.729064	1.48	1.66186	0	0.703765	1.27642	1.37387	1.57313	0	0.662632	1.1792	1.78676	1.81351	0	0.931789	1.25555	1.91602	2.11629	0	0.923349	1.37677	2.12918	2.30077	0	0.82308	1.56454	2.17688	2.20774	0	0.763264	1.30002	1.80091	1.46163
vIEDDPEAVyTTTGGk-1	Ephrin type-A receptor 7 OS=Mus musculus OX=10090 GN=Epha7 PE=1 SV=2	0	0.0851826	0.356236	0.589871	0.466533	0	-0.0912928	0.173132	0.273976	0.492495	0	-0.659931	-0.59953	-0.313373	-0.400816	0	0.329059	1.07948	0.453918	0.705364	0	0.150225	0.263184	0.503313	0.920311	0	0.300833	0.393982	0.484562	0.714421	0	-0.120096	0.0956417	0.225177	0.602332	0	0.295507	0.349963	0.422368	0.505116	0	0.0281906	0.519767	0.221308	0.546369
iYNGDYyR-1	Tyrosine-protein kinase receptor UFO OS=Mus musculus OX=10090 GN=Axl PE=1 SV=2	0	0.167193	0.279709	0.15395	0.0651987	0	0.0187017	0.107603	0.0285335	0.0854334	0	-0.260949	-0.103136	-0.0518015	-0.130179	0	0.0483039	0.0814986	0.0229576	-0.0586142	0	-0.0836758	-0.000682664	0.134516	0.10036	0	-0.104401	-0.00543296	0.0587231	0.147451	0	-0.113203	-0.0195683	-0.0428571	-0.0108899	0	-0.141158	0.0472149	-0.141125	0.04381	0	-0.0280742	0.0437613	0.0411791	-0.107729
aLNGAEPNyHSLPSAR-1	Ragulator complex protein LAMTOR1 OS=Mus musculus OX=10090 GN=Lamtor1 PE=1 SV=1	0	0.385543	0.550344	0.330277	0.689574	0	0.0540869	0.0555357	0.115162	0.326229	0	-0.362913	-0.390875	-0.257947	-0.110363	0	0.288858	0.615311	0.260981	0.467733	0	0.593321	0.612406	0.664811	0.957525	0	0.0790549	0.00407787	0.340682	0.582899	0	0.288025	0.191633	0.376272	0.354111	0	0.266008	0.104218	0.109694	0.451377	0	0.391983	0.370764	0.234403	0.597954
lMyQELk-1	5'-3' exonuclease PLD3 OS=Mus musculus OX=10090 GN=Pld3 PE=1 SV=1	0	0.161237	-0.238311	0.178709	0.199458	0	-0.156897	0.202474	0.0744338	0.318152	0	-0.234069	-0.235728	0.0336629	-0.260188	0	0.0773122	0.152472	0.202933	0.423051	0	-0.0806663	0.167071	0.230626	-0.0562809	0	0.129102	0.217431	0.295334	0.327807	0	-0.0711927	0.160786	0.248891	-0.00970232	0	0.516804	0.74347	0.716605	0.760914	0	0.396618	0.660609	0.535185	0.290315
gGDyALAPGSQSSEMSLR-1	H-2 class I histocompatibility antigen, alpha chain (Fragment) OS=Mus musculus OX=10090 PE=2 SV=1	0	0.0236825	-0.187879	0.106092	0.0705641	0	0.0375889	0.0966843	0.0715093	0.171633	0	-0.234375	-0.302641	-0.0492387	-0.242573	0	0.119855	0.457993	0.0413639	0.148086	0	-0.0750256	0.0023017	0.00318036	0.0329592	0	0.112329	0.126772	0.192555	0.216372	0	-0.10198	-0.126578	-7.6004e-05	-0.0228209	0	0.0565944	0.0510016	0.383595	0.135945	0	0.0174413	0.239021	0.0636579	-0.115378
iQNTGDyYDLYGGEk-1	Tyrosine-protein phosphatase non-receptor type 11 OS=Mus musculus OX=10090 GN=Ptpn11 PE=1 SV=3	0	0.0513158	-0.155987	-0.0848968	0.0523987	0	-0.0503867	0.0761589	0.0853	0.228963	0	-0.962208	-0.952483	-0.603385	-0.641271	0	0.224707	0.730418	0.371251	0.462126	0	-0.195414	-0.108155	0.130289	-0.063561	0	0.26452	0.314933	0.445061	0.487795	0	-0.0332528	-0.0192809	0.207869	0.0507552	0	-0.045324	0.0884932	0.398591	0.252178	0	0.0905016	0.305142	0.204041	-0.0916502
scTTLENyNFELYDGLk-1	Neuropilin-2 OS=Mus musculus OX=10090 GN=Nrp2 PE=1 SV=2	0	0.214645	0.16539	0.0421226	-0.027448	0	0.264109	0.278762	0.149104	0.439082	0	-0.461758	-0.423301	-0.235218	-0.180778	0	0.573663	1.08283	0.409075	0.259191	0	0.0399147	0.138267	0.175721	0.389095	0	0.291754	0.261814	0.366826	0.544176	0	0.008189	0.0646488	0.344213	0.145098	0	0.00200434	0.112478	0.209355	0.129857	0	0.14723	0.436342	0.383707	0.0930792
fANyIDk-1	Vimentin OS=Mus musculus OX=10090 GN=Vim PE=1 SV=3	0	-0.0643791	-0.545702	-0.688709	0.0296168	0	-0.430917	-0.0858279	-0.274838	0.100899	0	-0.317795	-0.389377	-0.331412	-0.529103	0	0.23137	0.731275	0.122117	0.533364	0	-0.479438	-0.292838	-0.174394	-0.507911	0	0.214629	0.21546	0.305731	0.364266	0	-0.0767523	0.00929389	0.0691789	-0.32307	0	0.0868192	0.419023	0.327741	0.34759	0	0.470287	0.589907	0.390015	-0.182807
ySPDPVVVR-1	Cysteine-rich hydrophobic domain-containing protein 2 OS=Mus musculus OX=10090 GN=Chic2 PE=2 SV=1	0	-0.138334	-0.0505026	-0.201215	0.231392	0	-0.2007	-0.0480156	0.230536	0.32286	0	-0.360894	-0.0394108	0.0485099	0.179671	0	0.105113	0.672238	0.231335	0.580395	0	-0.191504	0.100349	0.0639767	0.317178	0	0.109655	0.17429	0.22494	0.429432	0	0.0618002	0.273801	0.540572	0.223338	0	-0.0593301	0.149569	0.0920003	0.208413	0	-0.0234815	0.300764	0.0650949	-0.0147424
qyQGPTGDSSATFEk-1	Neutral amino acid transporter B(0) OS=Mus musculus OX=10090 GN=Slc1a5 PE=1 SV=2	0	0.467646	0.306606	0.441147	0.416098	0	0.14176	0.208519	0.156568	0.475262	0	-0.123461	-0.235033	-0.0377332	-0.175381	0	0.336715	0.793828	-0.179173	0.362231	0	0.10963	0.000764336	0.14461	0.037992	0	0.0628385	-0.0626509	0.121694	0.270041	0	0.18318	0.0504357	0.164724	0.123156	0	0.03628	-0.00738697	0.155572	-0.0669225	0	0.27361	0.432521	0.319874	0.0692136
yGEVFEPTVER-1	Tyrosine-protein kinase receptor UFO OS=Mus musculus OX=10090 GN=Axl PE=1 SV=2	0	0.290866	0.113387	-0.150299	0.374917	0	-0.234009	-0.0406203	0.135401	0.231802	0	-0.91024	-1.08961	-0.729375	-0.756433	0	0.197774	0.544165	0.183086	0.384033	0	-0.244034	-0.169739	0.181912	0.0514891	0	0.22474	0.142253	0.313285	0.519434	0	-0.0237789	-0.284073	0.0799527	0.0187998	0	-0.303714	-0.176329	-0.0195829	0.10948	0	0.0238749	0.254318	0.00438047	-0.14941
aLPQNDDHyVmQEHR-1	Activated CDC42 kinase 1 OS=Mus musculus OX=10090 GN=Tnk2 PE=1 SV=2	0	0.332424	0.44225	1.29712	0.898934	0	0.212967	0.476839	0.970845	1.46579	0	0.262008	0.632506	1.14143	1.39852	0	0.353262	0.717315	0.779534	1.07485	0	0.39289	0.795902	1.33113	1.15464	0	0.579643	0.839788	1.46443	1.47613	0	0.761956	0.980914	1.52387	1.5323	0	0.630865	0.949384	1.50469	1.35378	0	0.538895	0.896443	1.29708	1.11611
dNEVDGQDyHFVVSR-1	Disks large homolog 3 OS=Mus musculus OX=10090 GN=Dlg3 PE=1 SV=1	0	1.0325	1.17609	2.41464	3.25936	0	0.438744	0.154849	0.538566	1.52658	0	0.393417	0.46896	1.22052	2.52038	0	0.662448	1.12996	1.73821	3.13084	0	0.981384	0.939184	1.72922	3.14581	0	1.1075	1.04363	1.65832	3.14952	0	0.764239	0.829437	1.39466	2.83463	0	0.320739	0.65648	1.14457	2.77943	0	0.370322	0.550075	1.19723	2.73411
vVQEYIDAFSDyANFk-1	Receptor-type tyrosine-protein phosphatase alpha OS=Mus musculus OX=10090 GN=Ptpra PE=1 SV=3	0	0.789568	0.649917	0.575394	-0.492186	0	0.256111	0.797642	0.809813	0.874087	0	0.38788	0.250369	0.384896	0.55812	0	0.585051	0.701636	-0.372294	-0.20589	0	0.277549	0.980457	0.808889	0.698504	0	0.435971	1.05381	0.867666	1.08816	0	0.656541	0.964672	0.901762	0.762096	0	0.500429	0.978024	0.941892	0.572777	0	0.213741	0.518486	0.531052	0.0229318
eNVyLTAER-1	Retinol dehydrogenase 10 OS=Mus musculus OX=10090 GN=Rdh10 PE=1 SV=2	0	-0.148408	0.128141	0.0891242	0.251486	0	-0.140028	-0.0151062	0.00839468	0.254532	0	-0.775091	-0.511057	-0.425338	-0.320349	0	0.114463	0.329183	0.230382	0.307499	0	-0.010629	-0.143395	-0.0594507	0.431885	0	0.175869	0.0712102	0.242449	0.501007	0	0.0269687	-0.136941	0.0125217	0.269557	0	0.0276402	-0.18023	0.115342	0.294269	0	0.0166847	-0.00741927	-0.3687	0.181221
gPLDGSPyAQVQR-1	Tensin-2 OS=Mus musculus OX=10090 GN=Tns2 PE=1 SV=1	0	0.391969	0.257474	0.577975	0.44934	0	0.231713	0.200783	0.483478	0.758015	0	0.125249	0.0430135	0.309634	0.5892	0	0.432	0.671136	0.701566	0.734544	0	0.282678	0.183298	0.381631	0.525117	0	0.360672	0.268739	0.508596	0.710282	0	0.277029	0.266736	0.558916	0.791987	0	0.426505	0.233272	0.567067	0.779333	0	0.399349	0.13222	0.322882	0.561009
eSGWVENEIyY-1	Layilin OS=Mus musculus OX=10090 GN=Layn PE=1 SV=4	0	0.128778	0.0864053	0.672693	0.458566	0	0.015272	-0.0722735	0.104485	0.643817	0	-0.865366	-1.09874	-0.340817	-0.301154	0	0.307085	1.08717	0.670987	0.513723	0	0.353473	0.287202	0.797961	0.889532	0	0.696233	0.244306	0.587687	1.12881	0	-0.131182	-0.316593	0.156161	0.463355	0	0.207429	0.239173	0.464524	0.64361	0	-0.0792129	0.384113	0.5187	0.622504
yQQPFEDFR-1	1-phosphatidylinositol 4,5-bisphosphate phosphodiesterase gamma-1 OS=Mus musculus OX=10090 GN=Plcg1 PE=1 SV=2	0	3.46741	3.92887	4.66111	4.64521	0	2.0068	2.48229	2.86331	3.13943	0	2.05311	2.39552	3.14182	3.67175	0	3.90791	4.64984	4.79324	4.90952	0	4.36625	4.68238	5.05573	5.32193	0	4.18366	4.3683	4.66816	5.18792	0	3.12006	3.24827	3.79027	4.18677	0	1.09565	1.49732	2.00729	2.25786	0	1.21004	1.70871	2.03351	2.46572
tyELLNcDR-1	Ribosomal RNA small subunit methyltransferase NEP1 OS=Mus musculus OX=10090 GN=Emg1 PE=1 SV=1	0	-0.0526299	-0.153973	-0.474792	0.333543	0	-0.341471	-0.0102014	-0.153616	0.0769315	0	-0.775974	-0.739135	-0.698098	-0.355648	0	0.0229908	0.674219	0.272913	0.916145	0	-0.435672	-0.128001	-0.131731	-0.108205	0	0.0861729	0.461115	0.134671	0.540226	0	-0.365909	-0.125938	0.174671	0.135555	0	-0.22112	0.00164371	0.0862978	0.188314	0	0.0171553	0.326694	0.201159	0.240767
gLGEHEMDEDEEDyESSAk-1	Leucyl-cystinyl aminopeptidase OS=Mus musculus OX=10090 GN=Lnpep PE=1 SV=1	0	0.251527	-0.202229	0.644204	0.23902	0	0.19813	0.160606	0.254578	0.202424	0	-0.717152	-0.350996	-0.217761	-0.284789	0	0.044426	0.163019	-0.339604	-0.0597632	0	0.361907	0.348452	0.773198	0.578449	0	0.0786212	0.210807	0.235301	0.442439	0	0.221735	0.148453	0.317962	0.107744	0	0.162776	0.157778	0.497418	0.374855	0	-0.144828	0.0792787	0.181198	0.246632
qHHDEyEDEIR-1	Carboxypeptidase D OS=Mus musculus OX=10090 GN=Cpd PE=1 SV=2	0	0.359761	-0.0994278	0.730725	0.101986	0	0.378763	0.162713	0.357226	0.191419	0	0.231131	0.307049	0.432025	0.166038	0	0.278474	0.0356918	0.217382	-0.0126692	0	0.265042	0.037858	0.583016	-0.0275945	0	0.210774	0.393057	0.408882	0.386551	0	0.311893	0.20882	0.389957	-0.138651	0	0.358351	0.410537	0.438089	0.0938561	0	0.315222	0.622633	0.614784	0.0736378
tyGIcGAIR-1	40S ribosomal protein S21 OS=Mus musculus OX=10090 GN=Rps21 PE=1 SV=1	0	0.213829	0.611708	0.954605	0.884083	0	0.288108	0.208621	0.31301	0.58797	0	-0.130951	-0.0807566	0.357549	0.728471	0	0.556834	1.01479	1.29998	1.16512	0	0.431948	0.729357	0.813169	1.0726	0	0.911701	0.609171	0.923642	1.24355	0	0.821868	0.713182	0.883645	1.20268	0	0.140981	0.101019	0.541349	0.746951	0	0.0549241	0.220919	0.469611	0.648453
sESVVyADIR-1	Myelin protein zero-like protein 1 OS=Mus musculus OX=10090 GN=Mpzl1 PE=1 SV=1	0	0.324359	-0.00317708	-0.264074	0.144389	0	0.0324781	0.270264	-0.0155192	0.447918	0	-0.0571163	-0.234095	-0.103769	-0.253135	0	0.430587	0.92559	0.165601	0.581286	0	-0.125458	-0.0493035	-0.115036	-0.278309	0	0.313703	0.384232	0.363096	0.61212	0	0.239575	0.151598	0.126712	0.0919362	0	0.351971	0.547141	0.124406	0.304353	0	0.374636	0.555607	0.128991	-0.0307619
dTLyEAVR-1	60S ribosomal protein L10a OS=Mus musculus OX=10090 GN=Rpl10a PE=1 SV=3	0	0.0949614	0.129936	0.150525	0.449844	0	0.0241507	0.160384	0.0982188	0.16375	0	-0.172508	-0.0337652	0.070728	0.141769	0	0.100678	0.312142	0.12975	0.414149	0	0.0694715	0.195858	0.363145	0.381774	0	0.128856	0.175268	0.359479	0.492624	0	0.0121877	0.23594	0.381716	0.424769	0	-0.0682487	0.0496379	0.247403	0.259597	0	0.241358	0.387067	0.355302	0.386975
gGDyALAPGSQTSDLSLPDck-1	H-2 class I histocompatibility antigen, K-B alpha chain OS=Mus musculus OX=10090 GN=H2-K1 PE=1 SV=1	0	0.0565986	-0.106259	-0.152374	-0.104545	0	-0.106669	0.0872789	0.135067	0.247338	0	-0.42834	-0.451553	-0.336874	-0.245823	0	0.0136303	1.06142	0.0875047	0.230112	0	-0.363493	0.0194998	-0.0663164	0.0411181	0	-0.00681889	0.0819587	0.110515	0.329318	0	-0.160618	-0.0239853	-0.0130916	0.0215777	0	0.0207091	0.305807	0.250145	0.310184	0	0.0529685	0.298383	-0.056035	-0.033864
vLEDDPEAtYTTSGGk-1	Ephrin type-A receptor 2 OS=Mus musculus OX=10090 GN=Epha2 PE=1 SV=3	0	0.0660852	-0.171113	-0.25748	0.14604	0	-0.119038	0.045077	0.0857002	0.326786	0	-0.602144	-0.542044	-0.375349	-0.459456	0	0.187912	0.67237	0.0505855	0.306133	0	-0.0356659	0.0799121	0.128557	0.0714851	0	0.210265	0.206831	0.362593	0.554632	0	-0.0178628	-0.113693	0.0464452	-0.0512653	0	-0.0265257	0.213229	0.0501239	0.339261	0	0.516542	0.62558	0.53181	0.209411
(blank)	Epidermal growth factor receptor OS=Mus musculus OX=10090 GN=Egfr PE=1 SV=1	0	0.681686	0.828816	1.34125	0.488822	0	-0.234285	0.741147	0.868647	-2.12147	0	-1.67128	-0.359837	0.392612	-0.623124	0	1.10714	1.86422	1.55181	2.83135	0	0.289748	1.47467	1.99775	1.3202	0	0.93468	1.80891	1.95533	2.75018	0	-0.138515	0.940998	1.38002	0.352695	0	-0.740033	0.535181	1.0114	-0.186396	0	-0.769955	0.915171	0.70356	-2.6772
dRDyDDIDDDDPFNPQAR-1	Protein tweety homolog 2 OS=Mus musculus OX=10090 GN=Ttyh2 PE=1 SV=1	0	0.20296	0.212838	0.399784	0.46233	0	0.187638	0.0529579	0.783456	0.824158	0	-1.16266	-1.36943	-0.626145	-0.539648	0	0.502864	1.43813	0.737829	0.994247	0	0.0620892	0.0968581	0.373919	0.305502	0	0.454391	0.381319	0.711308	0.929436	0	0.140182	-0.0389142	0.335557	0.229075	0	0.345776	0.290732	0.641549	0.442982	0	0.218898	0.474794	0.570108	0.474007
vIyDFIEk-1	Neural Wiskott-Aldrich syndrome protein OS=Mus musculus OX=10090 GN=Wasl PE=1 SV=1	0	-0.0108693	-0.190915	-0.00246138	-0.409963	0	0.000324051	-0.0430285	0.271047	0.649145	0	-0.275659	-0.0998017	0.262396	0.138149	0	0.226852	-0.0868006	-0.183771	-0.228466	0	-0.183305	-0.271602	0.0349519	-0.297989	0	-0.211222	-0.205073	0.0983786	-0.166107	0	-0.344848	-0.267028	0.0876762	-0.145015	0	0.332283	0.0779839	0.444355	-0.162573	0	0.510261	0.363574	0.463857	-0.122256
iADPEHDHTGFLTEyVATR-1	Mitogen-activated protein kinase 3 OS=Mus musculus OX=10090 GN=Mapk3 PE=1 SV=5	0	0.696484	0.957276	2.23736	2.4319	0	0.420563	1.11326	2.26433	3.12157	0	0.554151	0.948494	2.31404	3.29563	0	0.0845797	0.638527	1.00194	1.62123	0	0.159694	0.269399	1.32333	1.88043	0	0.72097	1.04475	2.33094	3.06743	0	0.740318	1.02141	1.87615	2.54157	0	0.19136	0.208168	0.965035	1.88217	0	-0.23681	0.168406	0.972748	1.94385
kAPTNEFyA-1	Syndecan-4 OS=Mus musculus OX=10090 GN=Sdc4 PE=1 SV=1	0	0.272247	0.391368	0.576465	0.437455	0	0.2606	0.283599	0.21477	0.455472	0	-0.1609	0.218221	0.623369	0.317328	0	0.0577613	0.566499	0.711227	0.4014	0	0.273359	0.364376	0.673245	0.584345	0	0.218932	0.470192	0.685241	0.579048	0	0.268604	0.257299	0.545675	0.537272	0	0.0993586	0.278307	0.462617	0.493462	0	0.107008	0.235918	0.106207	0.219385
yGPQFTLQHVPDyR-1	Protocadherin gamma-A4 OS=Mus musculus OX=10090 GN=Pcdhga4 PE=1 SV=1	0	-0.0148001	0.0712073	0.0146617	0.0696913	0	-0.066081	0.189602	0.102741	0.39034	0	-0.404521	-0.308043	0.0147486	-0.216475	0	0.326325	0.880332	0.379035	0.402297	0	0.0322933	0.232264	0.121627	0.296563	0	0.0472327	0.360338	0.376254	0.659974	0	0.281444	0.444824	0.369468	0.394354	0	0.138202	0.341275	0.221326	0.244591	0	0.00668272	0.385516	-0.0596893	0.0765431
yENVPLIGR-1	Protein tweety homolog 2 OS=Mus musculus OX=10090 GN=Ttyh2 PE=1 SV=1	0	0.0852008	0.0347691	0.0662994	-0.0250482	0	0.0435253	0.130121	0.187822	0.252601	0	-0.284019	-0.330653	-0.0400997	-0.265642	0	0.125136	0.717445	0.188233	0.0843856	0	-0.173756	-0.130923	-0.0135858	-0.099686	0	0.101757	0.254542	0.230848	0.173688	0	-0.00961407	-0.0472961	0.173473	-0.0320525	0	-0.0367085	0.055581	0.521871	-0.00300731	0	0.156471	0.254362	0.142491	-0.13655
hyEFPS-1	Protein tweety homolog 2 OS=Mus musculus OX=10090 GN=Ttyh2 PE=1 SV=1	0	-0.0282376	0.116114	0.190289	0.170535	0	-0.019432	0.170333	0.143854	0.340917	0	-0.285033	-0.00331059	-0.00782335	0.191593	0	-0.253785	-0.0682693	-0.0850641	-0.046452	0	-0.130153	0.0487158	-0.0852418	0.20984	0	-0.0784075	0.204523	0.119859	0.194257	0	-0.139993	0.151107	-0.0184152	0.141835	0	-0.130305	0.127559	-0.0669751	0.114601	0	-0.0943784	0.190211	-0.0987833	0.146686
aQAPASPYNDyEGR-1	Retinoic acid-induced protein 3 OS=Mus musculus OX=10090 GN=Gprc5a PE=1 SV=1	0	0.0343224	0.278398	0.0158029	0.201234	0	0.12182	0.288467	0.0456894	0.337698	0	-0.337179	-0.0634014	0.0512386	0.221122	0	-0.334201	0.286361	-0.412958	0.131671	0	-0.183182	0.0499452	-0.201189	0.424269	0	0.105358	0.222524	0.13852	0.397995	0	-0.134948	0.321556	0.3339	0.421527	0	-0.254005	-0.0495079	-0.207159	0.29508	0	-0.152731	-0.133208	-0.351591	-0.195152
syLPQTVR-1	Interleukin-6 receptor subunit beta OS=Mus musculus OX=10090 GN=Il6st PE=1 SV=2	0	0.118837	-0.195905	-0.307464	0.0913709	0	-0.246709	0.014861	0.023515	0.173079	0	0.0824296	-0.0437823	0.202937	0.0895484	0	0.351161	0.797988	0.445005	0.625969	0	-0.160136	-0.148588	-0.0772703	-0.183156	0	0.242363	0.256248	0.338633	0.360322	0	0.139426	0.26472	0.375527	0.304099	0	0.196044	0.502073	0.307127	0.548663	0	0.344686	0.289458	0.0622281	0.296818
nVPENLyR-1	Membrane-spanning 4-domains subfamily A member 4D OS=Mus musculus OX=10090 GN=Ms4a4d PE=2 SV=1	0	0.0213461	0.069309	0.0008959	0.193649	0	0.124915	0.181238	0.00852847	0.369105	0	-0.202568	-0.196207	-0.0601357	0.0473974	0	0.209567	0.275934	0.158761	0.218585	0	-0.0128777	0.0775461	0.351566	0.641285	0	0.00411076	0.100732	0.113566	0.506233	0	-0.131331	0.0187372	0.232041	0.488499	0	-0.14133	-0.0175342	-0.00298754	0.248009	0	0.0805184	0.265199	0.0170445	-0.082332
lyDLNMPAFVk-1	Cytoplasmic protein NCK1 OS=Mus musculus OX=10090 GN=Nck1 PE=1 SV=1	0	-0.391806	-0.705089	-0.214898	0.504075	0	-0.811527	-0.123199	-0.251466	0.337168	0	-0.206847	-0.21065	0.376407	0.63798	0	-0.658258	0.515631	-0.206219	0.88826	0	-0.353184	-0.0353056	0.22177	0.103323	0	0.401766	0.669681	0.988628	1.34157	0	-0.0593469	0.00603227	0.33672	0.296754	0	-0.0694221	0.339933	0.454381	0.399602	0	0.125365	0.470347	0.289913	-0.105355
yDDYAGYNycDGR-1	Solute carrier family 41 member 2 OS=Mus musculus OX=10090 GN=Slc41a2 PE=1 SV=1	0	0.0585097	0.0947861	0.355637	0.0281157	0	0.0461085	0.0642207	0.238574	0.165513	0	-0.578785	-0.395782	0.125738	-0.19171	0	0.12597	0.236276	0.350487	0.027699	0	-0.124956	-0.244532	0.193267	0.0463355	0	0.0427357	0.0542358	0.31855	0.465254	0	0.0280461	0.135223	0.244406	0.0167307	0	-0.124299	0.0454149	0.129609	0.0319007	0	0.0719026	0.150177	0.386881	-0.0170524
qGyVIYR-1	60S ribosomal protein L15 OS=Mus musculus OX=10090 GN=Rpl15 PE=1 SV=4	0	0.733153	0.848391	0.645939	0.645325	0	0.392748	0.65494	0.491703	0.577154	0	0.481363	0.547813	0.660779	0.659108	0	0.342944	0.35788	0.4034	0.235309	0	0.271898	0.471083	0.52538	0.316621	0	0.676108	0.686421	0.674789	0.81883	0	0.545313	0.695412	0.603037	0.632196	0	0.378079	0.655925	0.520274	0.575544	0	0.336504	0.392534	0.323509	0.208301
ePPPPyLPA-1	Lysosomal-associated transmembrane protein 4A OS=Mus musculus OX=10090 GN=Laptm4a PE=1 SV=1	0	-0.692104	0.243887	0.228231	0.248267	0	-0.0520242	0.176823	0.308871	0.154186	0	-1.38353	-1.2349	-0.792396	-0.673974	0	-0.332505	0.875078	0.250455	0.344488	0	-0.376079	0.104873	0.107635	0.359938	0	-0.368262	-0.0896045	0.0833834	0.296549	0	-0.321558	-0.0312084	0.134828	0.270896	0	-0.125151	0.203964	0.4855	0.656015	0	-0.543542	0.10351	-0.12227	0.332561
lLGEIAQGNENyAGIAAR-1	Talin-1 OS=Mus musculus OX=10090 GN=Tln1 PE=1 SV=2	0	0.490926	0.0116183	0.229819	0.379443	0	0.660346	-0.0213947	0.61789	0.845475	0	-0.692691	-1.15546	-0.241922	-0.238654	0	0.320455	0.750744	0.548784	0.74169	0	0.152292	-0.437459	0.0322378	0.540237	0	0.187005	-0.191764	0.286901	0.759719	0	0.42237	-0.122289	-0.167313	0.499826	0	0.23324	-0.511194	0.562071	0.665367	0	0.263343	-0.432312	0.342905	0.726645
yGtDLSR-1	Sodium/potassium-transporting ATPase subunit alpha-1 OS=Mus musculus OX=10090 GN=Atp1a1 PE=1 SV=1	0	0.0336827	0.277601	0.454708	-0.118829	0	-0.0700355	0.094548	0.387371	0.526614	0	-0.0970727	-0.208066	0.207909	0.0954208	0	-0.030159	-0.266563	-0.220401	-0.0761123	0	-0.0449205	-0.036166	0.452501	0.592815	0	0.0825008	0.271953	0.740615	0.673904	0	-0.38305	-0.598228	0.178425	-0.0281019	0	-0.329584	0.106533	-0.139921	-0.12438	0	-0.174812	0.0439563	-0.261545	-0.00811955
vDyVVVDQQk-1	GRB2-associated-binding protein 1 OS=Mus musculus OX=10090 GN=Gab1 PE=1 SV=2	0	2.59567	2.5783	3.05052	3.24394	0	2.64339	3.52009	3.89744	4.38325	0	2.37755	2.4122	2.71777	2.69299	0	2.39176	3.89913	3.14148	3.71691	0	2.76487	3.01286	3.25609	3.21673	0	3.77244	4.1107	4.45229	4.58739	0	3.40545	3.40907	3.86405	3.76252	0	2.41402	3.38302	3.61846	3.83329	0	2.41697	3.34229	3.78126	3.5469
qVEyLDLDLDSGk-1	GRB2-associated-binding protein 1 OS=Mus musculus OX=10090 GN=Gab1 PE=1 SV=2	0	2.63845	2.72292	3.10954	2.96777	0	2.52302	3.24009	3.61692	4.00124	0	2.71645	2.64168	2.9822	2.95011	0	2.24195	3.29572	2.61293	3.0016	0	2.16069	2.56174	2.6229	2.61588	0	3.6049	3.83456	4.1411	4.3169	0	3.17796	3.26696	3.5573	3.42807	0	2.27037	2.97066	3.33931	3.30533	0	2.28197	3.21233	3.45085	3.14763
vDSDNAyIGVTYk-1	Platelet-derived growth factor receptor alpha OS=Mus musculus OX=10090 GN=Pdgfra PE=1 SV=3	0	0.167529	-0.0958226	0.0345552	0.0934743	0	-0.40858	0.0335351	-0.281355	0.00155032	0	-0.755041	-0.635728	-0.768582	-1.07786	0	-0.013951	1.2806	0.205683	0.435734	0	-0.191351	0.162308	-0.0542304	-0.425178	0	0.16873	0.55053	0.386715	0.236641	0	-0.0798769	0.152471	-0.0841017	-0.407546	0	0.478716	1.06457	0.904909	0.618708	0	0.375547	0.727075	0.170553	-0.168839
eIDVsYVk-1	Ephrin type-B receptor 4 OS=Mus musculus OX=10090 GN=Ephb4 PE=1 SV=2	0	0.0856546	0.314728	0.072546	0.361952	0	-0.244865	0.144508	-0.122282	0.470304	0	-0.938976	-1.09109	-0.778635	-0.764512	0	0.488633	1.38528	0.450447	0.878122	0	-0.173708	0.177093	0.22191	0.226759	0	0.381399	0.468595	0.641211	0.643064	0	-0.0819606	0.177498	0.0455166	0.213412	0	0.099036	0.330181	0.248901	0.447359	0	-0.174227	0.30983	0.0974163	0.0943912
tyVDPHtYEDPNQAVLk-2	Ephrin type-A receptor 2 OS=Mus musculus OX=10090 GN=Epha2 PE=1 SV=3	0	0.268022	-0.0124352	0.251827	0.13223	0	-0.119887	-0.0512911	-0.0511957	0.484018	0	-0.477697	-0.580354	-0.55479	-0.482769	0	0.166887	0.808216	0.181822	0.469532	0	-0.0884312	-0.0173339	-0.0285688	0.147782	0	0.387775	0.554239	0.566201	0.734092	0	0.0259434	0.125295	0.00917249	0.111051	0	0.0684795	0.361128	0.171336	0.27908	0	0.137635	0.367229	0.0384226	0.132204
iADPEHDHTGFLtEyVATR-2	Mitogen-activated protein kinase 3 OS=Mus musculus OX=10090 GN=Mapk3 PE=1 SV=5	0	1.51938	2.09661	3.62584	4.20579	0	1.28186	2.4407	3.61791	4.72054	0	-0.0962302	1.33762	2.6082	3.73835	0	1.0641	1.38923	2.41656	3.77753	0	0.565917	1.60569	2.99166	4.13427	0	1.39099	2.59824	3.81452	5.14327	0	1.19134	2.13231	3.16074	4.11957	0	0.549108	1.21581	1.84027	3.30937	0	0.240406	1.06791	1.81995	3.32297
vADPDHDHTGFLtEyVATR-2	Mitogen-activated protein kinase 1 OS=Mus musculus OX=10090 GN=Mapk1 PE=1 SV=3	0	1.05943	1.72649	3.25628	3.68877	0	0.170073	1.10526	2.41162	3.24066	0	-0.685879	0.212033	2.10435	2.70649	0	0.707814	0.933601	2.21998	3.18467	0	0.279171	1.16658	2.5139	3.46078	0	0.753144	1.65971	3.22458	4.36178	0	0.698112	1.31838	2.55782	3.2543	0	0.215481	0.800688	1.50732	2.84975	0	-0.000913852	0.627787	1.65112	2.82126
