# Supplementary material for: Predictive data-driven modeling of C-terminal tyrosine function in the EGFR signaling network
Source: Life Sci Alliance. 2023 May 11;6(8):e202201466. doi: 10.26508/lsa.202201466 (PMC10176108; doi:10.26508/lsa.202201466)
Supplement: Supplementary file 2 [file LSA-2022-01466_TableS2.xlsx]

## Sheet: Proliferation
VIP scores >1.5	115	Positive (39)	Negative (76)
Eps8-Y601 -5m	3.43799	Afdn-Y1285 -5m	Abl2-Y231 -2m
Eps8-Y601 -30s	3.31276	Arhgap35-Y1105 -1m	Afdn-Y1230 -1m
Ccdc88a-Y1801 -5m	3.04647	Arhgap35-Y1105 -2m	Afdn-Y1230 -2m
Triobp-Y1594 -5m	2.8473	Arhgef10l-Y152 -1m	Afdn-Y1230 -30s
Erbin-Y1097 -1m	2.82461	Arhgef10l-Y152 -2m	Afdn-Y1230 -5m
Peak1-Y528 -5m	2.80861	Atp1a1-Y55 -1m	Afdn-Y1285 -1m
Dennd2b-Y485 -5m	2.79643	Cdk1-Y15 -1m	Afdn-Y1285 -2m
Dennd2b-Y485 -1m	2.76564	Cdk1-Y15 -2m	Afdn-Y1285 -30s
Eps8-Y601 -1m	2.70829	Cdk1-Y15 -30s	Anks1a-Y472 -30s
Afdn-Y1230 -5m	2.69204	Ctnnd1-Y865 -1m	Aplp2-Y694 -2m
Mapk3-T203/Y205 -2m	2.65475	Dcbld2-Y560 -30s	Ccdc88a-Y1801 -1m
Arhgap35-Y1105 -1m	2.57517	Dcbld2-Y560 -5m	Ccdc88a-Y1801 -2m
Erbin-Y1097 -5m	2.50172	Dok1-Y376 -1m	Ccdc88a-Y1801 -30s
Mapk3-Y205 -2m	2.47693	Epha2-Y773 -1m	Ccdc88a-Y1801 -5m
Dennd2b-Y485 -2m	2.44363	Epha2-Y773 -2m	Cfl1-Y140 -1m
Plcg1-Y1253 -2m	2.43063	Flnb-Y2502 -1m	Chic2-Y25 -2m
Dennd2b-Y485 -30s	2.39966	Gab1-Y660 -2m	Crim1-Y1034 -30s
Plcg1-Y1253 -1m	2.36691	Ifitm3-Y27 -1m	Ctnnd1-Y257 -2m
Erbin-Y1097 -1m	2.33528	Ifitm3-Y27 -2m	Ddx3x-Y104 -5m
Dcbld2-Y560 -30s	2.31169	Laptm4a-Y215 -1m	Dennd2b-Y485 -1m
Rbm3-Y115 -5m	2.30723	Mapk1-T183/Y185 -2m	Dennd2b-Y485 -2m
Itsn2-Y922 -5m	2.28176	Mapk1-Y185 -2m	Dennd2b-Y485 -30s
Eps8-Y601 -2m	2.2171	Mapk1-Y185 -5m	Dennd2b-Y485 -5m
Itsn2-Y922 -2m	2.21178	Mapk3-T203/Y205 -2m	Dlg3-Y705 -5m
Mapk1-Y185 -2m	2.18745	Mapk3-T203/Y205 -5m	Emg1-Y61 -2m
Erbin-Y1097 -5m	2.16121	Mapk3-Y205 -2m	Eps8-Y601 -1m
Afdn-Y1230 -30s	2.14419	Mapk3-Y205 -5m	Eps8-Y601 -2m
Afdn-Y1230 -1m	2.1437	Pdgfra-Y849 -1m	Eps8-Y601 -30s
Pdgfra-Y849 -1m	2.12672	Pdgfra-Y849 -2m	Eps8-Y601 -5m
Pdgfra-Y988 -1m	2.11639	Pdgfra-Y849 -5m	Erbin-Y1097 -1m
Slc38a2-Y41 -2m	2.10467	Plcg1-Y1253 -1m	Erbin-Y1097 -1m
Vim-Y117 -2m	2.0965	Plcg1-Y1253 -2m	Erbin-Y1097 -2m
Ldlr-Y830 -1m	2.08564	Plcg1-Y1253 -30s	Erbin-Y1097 -2m
Peak1-Y796 -5m	2.06091	Plcg1-Y1253 -5m	Erbin-Y1097 -5m
Stxbp3-Y521 -5m	2.00641	Slc38a2-Y41 -1m	Erbin-Y1097 -5m
Cdk1-Y15 -1m	2.00429	Slc38a2-Y41 -2m	Gab1-Y407 -30s
Triobp-Y1594 -30s	1.99641	Stxbp3-Y521 -1m	Gab1-Y407 -5m
Mapk1-T183/Y185 -2m	1.97934	Stxbp3-Y521 -2m	Gab1-Y660 -1m
Arhgap35-Y1105 -2m	1.96878	Stxbp3-Y521 -5m	Gab1-Y660 -2m
Mapk3-Y205 -5m	1.96306		Gab1-Y660 -30s
Atp1a1-Y55 -1m	1.95608		Gja1-Y247 -5m
Ddx3x-Y104 -5m	1.95348		Itsn2-Y922 -1m
Cdk1-Y15 -2m	1.94618		Itsn2-Y922 -2m
Ctnnd1-Y257 -2m	1.9335		Itsn2-Y922 -5m
Crim1-Y1034 -30s	1.91144		Ldlr-Y830 -1m
Ptpra-Y825 -5m	1.9048		Mapk9-Y185 -5m
Peak1-Y796 -2m	1.90459		Nck1-Y105 -1m
Gab1-Y660 -30s	1.90423		Nck1-Y105 -2m
Shb-Y240 -2m	1.90415		Nck1-Y105 -30s
Plcg1-Y1253 -5m	1.9039		Nup35-Y299 -5m
Erbin-Y1097 -2m	1.90137		Pdgfra-Y988 -1m
Dcbld2-Y560 -5m	1.88621		Pdgfra-Y988 -2m
Peak1-Y796 -30s	1.8843		Peak1-Y528 -2m
Ctnnd1-Y865 -1m	1.88126		Peak1-Y528 -5m
Afdn-Y1230 -2m	1.86306		Peak1-Y662 -1m
Emg1-Y61 -2m	1.86258		Peak1-Y662 -30s
Dlg3-Y705 -5m	1.85359		Peak1-Y662 -5m
Epha2-Y773 -2m	1.84666		Peak1-Y796 -1m
Afdn-Y1285 -5m	1.84635		Peak1-Y796 -2m
Ccdc88a-Y1801 -1m	1.84166		Peak1-Y796 -30s
Stxbp3-Y521 -1m	1.8308		Peak1-Y796 -5m
Afdn-Y1285 -2m	1.81653		Phactr4-Y639 -1m
Pdgfra-Y988 -2m	1.80954		Pld3-Y7 -1m
Cdk1-Y15 -30s	1.79241		Ptpra-Y825 -5m
Shc1-Y423 -5m	1.7833		Rbm3-Y115 -5m
Peak1-Y662 -5m	1.77966		Rps21-Y53 -30s
Gab1-Y407 -5m	1.77836		Shb-Y240 -2m
Mapk3-T203/Y205 -5m	1.77094		Shb-Y240 -2m
Gab1-Y660 -2m	1.73395		Shc1-Y423 -5m
Peak1-Y528 -2m	1.71184		Tnk2-Y284 -1m
Ifitm3-Y27 -2m	1.71114		Tnk2-Y284 -30s
Peak1-Y662 -30s	1.70123		Triobp-Y1594 -1m
Afdn-Y1285 -1m	1.70074		Triobp-Y1594 -30s
Tnk2-Y284 -1m	1.69276		Triobp-Y1594 -5m
Nup35-Y299 -5m	1.69013		Vim-Y117 -1m
Peak1-Y662 -1m	1.68475		Vim-Y117 -2m
Epha2-Y773 -1m	1.68132
Nck1-Y105 -2m	1.67885
Ccdc88a-Y1801 -2m	1.67582
Stxbp3-Y521 -2m	1.66318
Plcg1-Y1253 -30s	1.65624
Gja1-Y247 -5m	1.65515
Nck1-Y105 -1m	1.65007
Erbin-Y1097 -2m	1.63307
Peak1-Y796 -1m	1.63151
Phactr4-Y639 -1m	1.61455
Triobp-Y1594 -1m	1.61169
Afdn-Y1285 -30s	1.60717
Dok1-Y376 -1m	1.59821
Tnk2-Y284 -30s	1.59432
Pdgfra-Y849 -2m	1.59424
Vim-Y117 -1m	1.59103
Itsn2-Y922 -1m	1.58626
Gab1-Y660 -1m	1.5827
Flnb-Y2502 -1m	1.58203
Pdgfra-Y849 -5m	1.57416
Arhgef10l-Y152 -2m	1.55825
Mapk1-Y185 -5m	1.55259
Mapk9-Y185 -5m	1.55107
Gab1-Y407 -30s	1.54458
Slc38a2-Y41 -1m	1.54257
Aplp2-Y694 -2m	1.53902
Pld3-Y7 -1m	1.53893
Arhgef10l-Y152 -1m	1.53591
Anks1a-Y472 -30s	1.53568
Nck1-Y105 -30s	1.52704
Abl2-Y231 -2m	1.52472
Laptm4a-Y215 -1m	1.52354
Rps21-Y53 -30s	1.52084
Gab1-Y660 -2m	1.51881
Shb-Y240 -2m	1.51715
Cfl1-Y140 -1m	1.51492
Ccdc88a-Y1801 -30s	1.50992
Chic2-Y25 -2m	1.50282
Ifitm3-Y27 -1m	1.50007

## Sheet: Migration
VIP scores >1.5	105	Positive 57	Negative 48
Plcg1-Y1253 -5m	3.04659	Afdn-Y1230 -1m	Ackr3-Y354 -1m
Plcg1-Y1253 -30s	2.88469	Afdn-Y1230 -2m	Adam9-Y841 -1m
Eps8-Y601 -5m	2.78373	Afdn-Y1230 -30s	Adam9-Y841 -2m
Ccdc88a-Y1801 -5m	2.74756	Afdn-Y1230 -5m	Adam9-Y841 -30s
Rbm3-Y115 -5m	2.62698	Arhgap35-Y1105 -5m	Aplp2-Y701 -1m
Plcg1-Y1253 -2m	2.62029	Ccdc88a-Y1801 -2m	Axl-Y475 -1m
Dlg3-Y705 -5m	2.61659	Ccdc88a-Y1801 -5m	Axl-Y753 -1m
Ctnnd1-Y865 -5m	2.59028	Ctnnd1-Y228 -5m	Axl-Y860 -2m
Ttyh2-Y424 -1m	2.56206	Ctnnd1-Y865 -2m	Cdkl5-Y171 -1m
Ldlr-Y830 -1m	2.52972	Ctnnd1-Y865 -5m	Crim1-Y1034 -2m
Pik3ca-Y508 -5m	2.48385	Ctnnd1-Y904 -5m	Dcbld2-Y560 -5m
Eps8-Y601 -2m	2.46239	Ddx3x-Y104 -2m	Dok1-Y376 -1m
Zdhhc20-Y327 -1m	2.41836	Ddx3x-Y104 -5m	Ephb4-Y614 -1m
Axl-Y753 -1m	2.36832	Dlg3-Y705 -2m	Ephb4-Y614 -5m
Plcg1-Y1253 -1m	2.35991	Dlg3-Y705 -5m	Ephb4-Y774 -1m
Gab1-Y407 -30s	2.34982	Dlg3-Y705 -5m	Ephb4-Y774 -5m
Sh2b2-Y618 -1m	2.34094	Dok1-Y361 -30s	Gab1-Y660 -1m
Pdgfra-Y988 -5m	2.25086	Dok1-Y397 -30s	Gab1-Y660 -5m
Eps8-Y601 -30s	2.24893	Eps8-Y601 -1m	Laptm4a-Y230 -1m
Afdn-Y1230 -5m	2.24542	Eps8-Y601 -2m	Laptm4a-Y230 -2m
Afdn-Y1230 -30s	2.24431	Eps8-Y601 -30s	Laptm4a-Y230 -30s
Mapk9-Y185 -1m	2.24174	Eps8-Y601 -5m	Layn-Y380 -1m
Stxbp3-Y521 -30s	2.22599	Erbin-Y1097 -1m	Ldlr-Y830 -1m
Laptm4a-Y230 -1m	2.22006	Erbin-Y1097 -1m	Mapk3-T203/Y205 -30s
Ephb4-Y614 -1m	2.21771	Erbin-Y1097 -2m	Mapk7-Y221 -30s
Gab1-Y660 -5m	2.18804	Erbin-Y1097 -5m	Mapk9-Y185 -1m
Erbin-Y1097 -5m	2.15003	Erbin-Y1097 -5m	Mapk9-Y185 -2m
Tln1-Y1116 -1m	2.13026	Flnb-Y2502 -5m	Mpzl1-Y264 -5m
Cdkl5-Y171 -1m	2.12153	Gab1-Y407 -30s	Pdgfra-Y988 -1m
Ccdc88a-Y1801 -2m	2.08648	Gab1-Y407 -5m	Pdgfra-Y988 -5m
Dlg3-Y705 -2m	2.0846	Grb2-Y209 -5m	Peak1-Y796 -1m
Zdhhc20-Y327 -30s	2.04308	Inppl1-Y1136 -30s	Pik3r2-Y458 -1m
Ephb4-Y774 -1m	2.02512	Kirrel1-Y777 -5m	Ptk2-Y397 -1m
Erbin-Y1097 -5m	2.00289	Laptm4a-Y215 -2m	Ptpn11-Y62 -1m
Ttyh2-Y424 -5m	1.99054	Laptm4a-Y215 -5m	Sema5a-Y1077 -1m
Rbm3-Y115 -2m	1.97942	Pdlim5-Y251 -5m	Sh2b2-Y618 -1m
Afdn-Y1230 -2m	1.97358	Pik3ca-Y508 -30s	Ssh2-Y1420 -1m
Pik3ca-Y508 -30s	1.95796	Pik3ca-Y508 -5m	Tln1-Y1116 -1m
Peak1-Y796 -1m	1.94153	Plcg1-Y1253 -1m	Tln1-Y1116 -2m
Eps8-Y601 -1m	1.93896	Plcg1-Y1253 -2m	Tln1-Y1116 -30s
Mapk7-Y221 -30s	1.92952	Plcg1-Y1253 -30s	Ttyh2-Y424 -1m
Plcg1-Y771 -30s	1.92604	Plcg1-Y1253 -5m	Ttyh2-Y424 -2m
Mapk9-Y185 -2m	1.8977	Plcg1-Y771 -2m	Ttyh2-Y424 -30s
Ttyh2-Y424 -2m	1.89575	Plcg1-Y771 -30s	Ttyh2-Y424 -5m
Zdhhc20-Y327 -2m	1.89253	Plcg1-Y771 -5m	Vim-Y117 -5m
Inppl1-Y1136 -30s	1.87974	Plcg1-Y783 -5m	Zdhhc20-Y327 -1m
Pdlim5-Y251 -5m	1.87136	Rbm3-Y115 -2m	Zdhhc20-Y327 -2m
Triobp-Y1594 -5m	1.86937	Rbm3-Y115 -30s	Zdhhc20-Y327 -30s
Adam9-Y841 -1m	1.86264	Rbm3-Y115 -5m
Ephb4-Y614 -5m	1.8447	Stxbp3-Y521 -1m
Grb2-Y209 -5m	1.82471	Stxbp3-Y521 -2m
Ttyh2-Y424 -30s	1.82462	Stxbp3-Y521 -30s
Ssh2-Y1420 -1m	1.82246	Stxbp3-Y521 -5m
Pik3r2-Y458 -1m	1.81492	Triobp-Y1594 -2m
Arhgap35-Y1105 -5m	1.80998	Triobp-Y1594 -30s
Pdgfra-Y988 -1m	1.80707	Triobp-Y1594 -5m
Dlg3-Y705 -5m	1.8068	EGFR-Y1148-5m
Vim-Y117 -5m	1.78307
Dok1-Y376 -1m	1.77723
Layn-Y380 -1m	1.7609
Mapk3-T203/Y205 -30s	1.75081
Aplp2-Y701 -1m	1.74886
Flnb-Y2502 -5m	1.7449
Ddx3x-Y104 -5m	1.73658
Plcg1-Y771 -5m	1.73407
Ctnnd1-Y228 -5m	1.72173
Stxbp3-Y521 -2m	1.72134
Tln1-Y1116 -2m	1.69709
Ddx3x-Y104 -2m	1.69641
Erbin-Y1097 -2m	1.69499
Rbm3-Y115 -30s	1.68834
Ptpn11-Y62 -1m	1.68534
EGFR-Y1148-5m	1.68057
Stxbp3-Y521 -5m	1.67273
Dok1-Y397 -30s	1.66926
Laptm4a-Y215 -5m	1.66779
Tln1-Y1116 -30s	1.66206
Axl-Y475 -1m	1.65545
Kirrel1-Y777 -5m	1.65215
Gab1-Y660 -1m	1.62464
Ptk2-Y397 -1m	1.62393
Triobp-Y1594 -30s	1.6231
Afdn-Y1230 -1m	1.6142
Laptm4a-Y230 -30s	1.61075
Erbin-Y1097 -1m	1.60467
Laptm4a-Y215 -2m	1.59586
Adam9-Y841 -30s	1.59418
Sema5a-Y1077 -1m	1.58602
Triobp-Y1594 -2m	1.56857
Adam9-Y841 -2m	1.56817
Axl-Y860 -2m	1.56586
Ctnnd1-Y904 -5m	1.56381
Mpzl1-Y264 -5m	1.56213
Crim1-Y1034 -2m	1.55926
Stxbp3-Y521 -1m	1.55843
Dok1-Y361 -30s	1.54945
Laptm4a-Y230 -2m	1.5297
Plcg1-Y783 -5m	1.52357
Ackr3-Y354 -1m	1.52185
Plcg1-Y771 -2m	1.51666
Ctnnd1-Y865 -2m	1.51397
Gab1-Y407 -5m	1.51227
Ephb4-Y774 -5m	1.51153
Dcbld2-Y560 -5m	1.50339
Erbin-Y1097 -1m	1.501

## Sheet: Internalization
VIP scores >1.5	103	Positive (34)	Negative (69)
Plcg1-Y1253 -1m	3.26212	Dcbld2-Y560 -2m	Adam9-Y841 -1m
EGFR-Y1148-5m	3.07297	Dcbld2-Y560 -5m	Afdn-Y1230 -1m
Gab1-Y628 -2m	2.98291	Eps8-Y601 -5m	Afdn-Y1230 -2m
Dcbld2-Y560 -5m	2.89147	Gab1-Y628 -2m	Afdn-Y1230 -5m
Plcg1-Y771 -1m	2.88416	Gab1-Y628 -2m	Afdn-Y1285 -2m
Plcg1-Y1253 -2m	2.8683	Gab1-Y628 -30s	Alb-Y425 -1m
Plcg1-Y1253 -30s	2.70183	Gab1-Y628 -5m	Anks1a-Y472 -1m
Inppl1-Y1136 -1m	2.65885	Gab1-Y628 -5m	Arhgef10l-Y152 -1m
Dok1-Y376 -1m	2.63063	Gab1-Y660 -2m	Arhgef10l-Y152 -2m
Gab1-Y628 -5m	2.59196	Gab1-Y660 -2m	Axl-Y753 -1m
Gab1-Y660 -2m	2.54515	Gab1-Y660 -30s	Axl-Y860 -1m
Gab1-Y660 -2m	2.53961	Gab1-Y660 -30s	Ccdc88a-Y1801 -1m
EGFR-Y1148-2m	2.51798	Gab1-Y660 -5m	Ccdc88a-Y1801 -2m
Mapk1-Y185 -5m	2.4985	Gab1-Y660 -5m	Ccdc88a-Y1801 -5m
Inppl1-Y1136 -30s	2.48842	Mapk11-Y182 -5m	Cdkl5-Y171 -1m
Ctnnd1-Y865 -1m	2.46363	Mapk1-T183/Y185 -5m	Ctnnd1-Y228 -1m
Plcg1-Y1253 -5m	2.44661	Mapk1-Y185 -2m	Ctnnd1-Y865 -1m
Sh2b2-Y618 -1m	2.414	Mapk1-Y185 -5m	Ctnnd1-Y865 -2m
Gab1-Y660 -5m	2.39892	Mapk3-T203/Y205 -1m	Dennd2b-Y485 -1m
Ldlr-Y830 -1m	2.39805	Mapk3-T203/Y205 -2m	Dok1-Y376 -1m
Slc4a2-Y72 -30s	2.38867	Mapk3-T203/Y205 -5m	Dok1-Y376 -2m
Inppl1-Y1136 -2m	2.34219	Mapk3-Y205 -2m	Dok1-Y397 -1m
Stat3-Y705 -5m	2.2884	Mapk3-Y205 -5m	Elmo2-Y729 -1m
Shc1-Y423 -5m	2.28568	Nck1-Y105 -2m	Ephb2-Y780 -1m
Plcg1-Y783 -1m	2.27774	Nck1-Y105 -30s	Ephb4-Y614 -1m
Ptpra-Y825 -2m	2.24561	Nedd9-Y344 -2m	Ephb4-Y774 -1m
Arhgef10l-Y152 -1m	2.22738	Phactr4-Y639 -30s	Gapdh-Y316 -1m
Slc4a2-Y72 -2m	2.22728	Ptpra-Y825 -2m	Inppl1-Y1136 -1m
Gab1-Y628 -30s	2.1949	Ptpra-Y825 -5m	Inppl1-Y1136 -2m
Mapk3-Y205 -5m	2.18965	Sh2b2-Y618 -30s	Inppl1-Y1136 -30s
Afdn-Y1230 -2m	2.1592	Shc1-Y423 -2m	Inppl1-Y1136 -5m
Ccdc88a-Y1801 -2m	2.12795	Shc1-Y423 -5m	Kirrel1-Y753/756-1m
Gab1-Y660 -5m	2.1087	Stxbp3-Y521 -30s	Layn-Y380 -1m
Plcg1-Y771 -30s	2.08929	Stxbp3-Y521 -5m	Ldlr-Y830 -1m
Alb-Y425 -1m	2.08872		Lpp-Y302 -1m
Plcg1-Y771 -2m	2.08467		Lpp-Y302 -2m
Gab1-Y660 -30s	2.07239		Memo1-Y210 -1m
Mapk1-Y185 -2m	2.05588		Mtmr10-Y704 -1m
Plcg1-Y771 -5m	2.04026		Pdlim5-Y251 -1m
Stxbp3-Y521 -2m	2.03751		Pdlim5-Y251 -2m
Pdlim5-Y251 -2m	2.03281		Pdlim5-Y251 -5m
Nck1-Y105 -2m	2.02902		Pik3ca-Y508 -1m
Mtmr10-Y704 -1m	2.02091		Plcg1-Y1253 -1m
Dcbld2-Y560 -2m	2.0188		Plcg1-Y1253 -2m
Stxbp3-Y521 -1m	2.00516		Plcg1-Y1253 -30s
Ctnnd1-Y865 -2m	1.98837		Plcg1-Y1253 -5m
Ccdc88a-Y1801 -1m	1.98728		Plcg1-Y771 -1m
Arhgef10l-Y152 -2m	1.95896		Plcg1-Y771 -2m
Mapk11-Y182 -5m	1.94669		Plcg1-Y771 -30s
Mapk1-T183/Y185 -5m	1.94162		Plcg1-Y771 -5m
Slc4a2-Y72 -5m	1.94076		Plcg1-Y783 -1m
Nck1-Y105 -30s	1.9372		Ptk2-Y397 -1m
Axl-Y753 -1m	1.87066		Rbm3-Y115 -2m
Ptpra-Y825 -5m	1.85977		Sh2b2-Y618 -1m
Ttyh2-Y424 -1m	1.85669		Sh3pxd2b-Y661 -1m
Mapk3-Y205 -2m	1.84766		Slc4a2-Y72 -1m
Adam9-Y841 -1m	1.84279		Slc4a2-Y72 -2m
Ephb2-Y780 -1m	1.81736		Slc4a2-Y72 -30s
Mapk3-T203/Y205 -1m	1.81255		Slc4a2-Y72 -5m
Zdhhc20-Y327 -1m	1.81		Stat3-Y705 -2m
Stxbp3-Y521 -5m	1.80878		Stat3-Y705 -5m
Gab1-Y660 -30s	1.79396		Stxbp3-Y521 -1m
Nedd9-Y344 -2m	1.79037		Stxbp3-Y521 -2m
Ccdc88a-Y1801 -5m	1.78801		Tln1-Y1116 -1m
Inppl1-Y1136 -5m	1.7797		Triobp-Y1594 -2m
Pdlim5-Y251 -1m	1.76793		Ttyh2-Y424 -1m
Ptk2-Y397 -1m	1.75007		Zdhhc20-Y327 -1m
Rbm3-Y115 -2m	1.74886		EGFR-Y1148-2m
Gab1-Y628 -2m	1.74478		EGFR-Y1148-5m
Elmo2-Y729 -1m	1.73962
Mapk3-T203/Y205 -5m	1.73626
Pdlim5-Y251 -5m	1.72616
Slc4a2-Y72 -1m	1.72077
Dok1-Y376 -2m	1.70053
Afdn-Y1230 -1m	1.69725
Stxbp3-Y521 -30s	1.68955
Phactr4-Y639 -30s	1.68868
Stat3-Y705 -2m	1.68677
Lpp-Y302 -1m	1.68615
Lpp-Y302 -2m	1.67868
Sh2b2-Y618 -30s	1.67364
Cdkl5-Y171 -1m	1.66081
Axl-Y860 -1m	1.65912
Ephb4-Y614 -1m	1.64258
Ctnnd1-Y228 -1m	1.64133
Shc1-Y423 -2m	1.63854
Afdn-Y1230 -5m	1.63689
Kirrel1-Y753/756-1m	1.63193
Mapk3-T203/Y205 -2m	1.62941
Anks1a-Y472 -1m	1.61913
Pik3ca-Y508 -1m	1.61289
Gab1-Y628 -5m	1.60547
Dennd2b-Y485 -1m	1.59986
Tln1-Y1116 -1m	1.59515
Dok1-Y397 -1m	1.59384
Layn-Y380 -1m	1.57552
Sh3pxd2b-Y661 -1m	1.57207
Triobp-Y1594 -2m	1.56845
Ephb4-Y774 -1m	1.54611
Eps8-Y601 -5m	1.51677
Gapdh-Y316 -1m	1.51461
Memo1-Y210 -1m	1.50625
Afdn-Y1285 -2m	1.50262
